# Supplementary material for: Signal transducer and activator of transcription 5 (STAT5) paralog dose governs T cell effector and regulatory functions
Source: eLife. 2016 Mar 21;5:e08384. doi: 10.7554/eLife.08384 (PMC4856466; doi:10.7554/eLife.08384)
Supplement: Supplementary file 2. — Spreadsheet includes RPKM values for all experimental groups and biological replicates. DOI: http://dx.doi.org/10.7554/eLife.08384.024 [file elife-08384-supp2.xlsx]

## Sheet: Naive CD4 T Cells
Cell Type	Naïve CD4+ CD44low CD25- cells
Culture Conditions	Ex vivo
Mouse Gene Symbol	Transcript ID	Wild Type: Stat5a+/+ Stat5b+/+ (RPKM Replicate 1)	STAT5A-deficient: Stat5a-/- Stat5b+/- (RPKM Replicate 1)	STAT5B-deficient: Stat5a+/- Stat5b-/- (RPKM Replicate 1)	Wild Type: Stat5a+/+ Stat5b+/+ (RPKM Replicate 2)	STAT5A-deficient: Stat5a-/- Stat5b+/- (RPKM Replicate 2)	STAT5B-deficient: Stat5a+/- Stat5b-/- (RPKM Replicate 2)	Wild Type: Stat5a+/+ Stat5b+/+ (RPKM Replicate 3)	STAT5A-deficient: Stat5a-/- Stat5b+/- (RPKM Replicate 3)	STAT5B-deficient: Stat5a+/- Stat5b-/- (RPKM Replicate 3)	Log2 Fold Change (STAT5A-deficient ÷ WT)	p Value (STAT5A-deficient vs WT)	Log2 Fold Change (STAT5B-deficient ÷ WT)	p Value (STAT5B-deficient vs WT)	Log2 Fold Change (STAT5B-deficient ÷ STAT5A-deficient)	p Value (STAT5B-deficient vs STAT5A-deficient)
Marc1	NM_001081361	0.277443	0.27308	0.292025	0.397385	0.266053	0.244133	0.284846	0.2739	0.285709	0	1	0	1	0	1
March1	NM_001166372	0.326759	0.48814	0.336476	0.340358	0.33818	0.349396	0.355991	0.326588	0.232891	0	1	0	1	0	1
Marc2	NM_133684	29.9946	25.8092	26.2843	31.848	31.2883	30.8665	30.4946	27.1796	31.7952	-0.134487	0.561123	-0.0709382	0.756202	0.0635487	0.785139
March2	NR_045523	23.6594	25.2068	23.6573	25.7711	24.929	25.7362	24.0384	23.4216	24.8715	-0.0229463	0.927013	-0.00362947	0.98837	0.0193168	0.938349
March3	NM_177115	0.630735	0.694983	0.608972	0.779276	0.785247	0.752257	0.944635	0.861613	0.748692	-0.00318891	0.997726	-0.0218149	0.984438	-0.018626	0.986712
March4	NM_001045533	0.624081	0.814373	1.05808	0.602452	0.5699	0.58127	0.550123	0.673692	0.683838	-0.00318891	0.997726	-0.0218149	0.984438	-0.018626	0.986712
March5	NM_001164336	9.09364	7.0827	7.82653	9.52122	10.4161	9.14105	12.1699	10.2829	10.9084	-0.201668	0.60084	-0.169161	0.657991	0.0325075	0.934383
March6	NM_172606	20.4497	21.63	22.8387	17.6387	18.7616	19.0842	21.6338	19.8691	19.9839	0.0203752	0.94061	0.0242617	0.929049	0.00388654	0.988577
March7	NM_020575	37.3051	38.6432	35.6898	43.1194	41.3572	43.277	32.8899	39.8316	46.8712	0.0834551	0.683936	0.133706	0.509955	0.0502511	0.80196
March8	NM_027920	0.263018	0.232369	0.241383	0.241719	0.255274	0.275035	0.256158	0.24492	0.29685	0	1	0	1	0	1
March9	NM_001033262	3.30545	2.56392	3.85495	3.54003	3.44754	4.18514	5.45605	4.35514	5.89589	-0.262456	0.668202	0.196663	0.727832	0.459119	0.436697
March10	NM_172568	0.232369	0.232369	0.232369	0.232369	0.232369	0.232369	0.232369	0.232369	0.232369	0	1	0	1	0	1
March11	NM_177597	0.232369	0.232369	0.232369	0.232369	0.232369	0.232369	0.232369	0.232369	0.232369	0	1	0	1	0	1
Sept1	NM_017461	307.941	288.27	296.382	314.15	304.05	294.874	279.57	279.659	318.268	-0.0519715	0.621556	-0.0116227	0.911711	0.0403488	0.70131
Sept2	NM_010891	16.4745	12.2178	16.663	15.895	13.7599	15.0531	11.7964	11.0287	15.3285	-0.252255	0.444162	0.0721494	0.817019	0.324405	0.317743
Sept3	NM_011889	0.30928	0.412146	0.344811	0.286773	0.334569	0.31964	0.33151	0.369175	0.308434	0	1	0	1	0	1
Sept4	NM_011129	0.540363	0.427099	0.422599	0.90891	0.43952	0.634317	0.626813	0.47832	0.694043	-4.2563	0.0414145	-0.569012	0.641452	3.68729	0.0977227
Sept5	NM_213614	0.232369	0.232369	0.272843	0.232369	0.249509	0.268287	0.272423	0.260546	0.23237	0	1	0	1	0	1
Sept6	NM_001177323	46.9389	45.0855	47.5098	47.444	45.7323	49.4072	41.0047	42.1126	48.6508	-0.024755	0.898101	0.0901026	0.634714	0.114858	0.545994
Sept7	NM_001205367	73.7512	66.4084	58.8462	74.8399	68.3628	74.8579	75.6242	65.8371	76.5354	-0.173271	0.282408	-0.116343	0.465931	0.056928	0.727141
Sept8	NM_001252332	0.568291	0.712621	0.52161	0.591317	0.494159	0.381194	0.722062	0.645308	0.232468	-0.550765	0.652398	-1.46105	0.29972	-0.910284	0.552553
Sept9	NM_001113486	96.481	91.0474	89.076	91.4221	105.833	94.4297	87.0039	95.9407	107.374	0.0931378	0.521041	0.0584169	0.687845	-0.0347209	0.809084
Sept10	NM_001024911	0.232369	0.27551	0.232384	0.301018	0.232369	0.303561	0.280002	0.282632	0.275405	0	1	0	1	0	1
Sept11	NM_001009818	9.66116	10.4569	7.65262	8.24867	8.51359	6.81263	9.83105	7.79506	8.32292	-0.055555	0.888108	-0.304853	0.457266	-0.249298	0.546736
Sept12	NM_027669	0.232369	0.232369	0.232369	0.232369	0.232369	0.232369	0.232369	0.232369	0.232369	0	1	0	1	0	1
Sept14	NM_028826	0.232369	0.232369	0.232369	0.232369	0.232369	0.232369	0.232369	0.250613	0.232369	0	1	0	1	0	1
Sep15	NM_053102	66.1361	62.1081	61.5132	68.3767	71.0017	68.7032	76.7449	65.9392	68.7572	-0.0883139	0.588645	-0.10074	0.536912	-0.0124256	0.93996
0610005C13Rik	NR_038165	0.2944	0.232369	0.341835	0.345918	0.278726	0.26475	0.232369	0.232369	0.232369	0	1	0	1	0	1
0610007P14Rik	NM_021446	20.2391	19.6834	19.7893	16.8153	19.7866	19.6651	15.9617	16.8302	16.3355	0.101317	0.722895	0.0565516	0.843738	-0.0447658	0.87393
0610009B22Rik	NM_025319	3.36668	4.344	3.45883	3.85237	3.60641	2.5308	3.09956	3.34956	3.11725	0.132047	0.832719	-0.171976	0.793087	-0.304024	0.635235
0610009L18Rik	NR_038126	3.31432	1.96017	2.57663	2.46952	1.90019	2.1186	1.779	1.92969	3.41841	-0.220101	0.779268	0.165933	0.821103	0.386034	0.61196
0610009O20Rik	NM_024179	13.925	12.9619	11.6595	14.1407	12.8322	12.6338	11.506	12.2024	13.5339	-0.0769822	0.818237	-0.0593102	0.858612	0.017672	0.958174
0610010F05Rik	NM_027860	1.45378	1.34568	1.2112	1.14514	1.48848	1.01035	1.03471	1.06524	1.08989	-0.00318891	0.997726	-0.0218149	0.984438	-0.018626	0.986712
0610010K14Rik	NM_001177601	16.3744	19.4559	14.3934	24.1996	20.6947	20.2792	21.1796	18.7452	25.4666	-0.0514172	0.851432	-0.0714734	0.794593	-0.0200562	0.942203
0610011F06Rik	NM_026686	17.5253	16.311	16.9011	18.1213	18.6941	16.5421	13.8521	14.6041	16.7415	-0.00334194	0.991065	0.00570442	0.984681	0.00904637	0.975708
0610012G03Rik	NR_027897	12.6481	11.1785	12.0601	13.1026	14.9872	12.5334	13.996	13.0293	13.3105	-0.0398809	0.904658	-0.0966935	0.772834	-0.0568126	0.866105
0610030E20Rik	NM_026696	17.9893	19.4796	19.9673	16.3595	14.4826	17.3336	15.5317	16.4749	15.1316	-0.0322363	0.914376	0.0337557	0.909131	0.0659919	0.824237
0610031O16Rik	NR_045760	0.303505	0.232369	0.295135	0.362583	0.285529	0.269503	0.480831	0.276066	0.344612	0	1	0	1	0	1
0610037L13Rik	NM_028754	13.3951	14.2505	14.4754	14.0177	17.4587	14.9319	12.5265	13.1048	15.4991	0.133484	0.680088	0.114012	0.724703	-0.019472	0.950958
0610038B21Rik	NR_028125	1.30239	0.866606	0.586415	1.11989	0.732142	0.82585	1.06937	1.321	1.1293	-0.00318891	0.997726	-0.0218149	0.984438	-0.018626	0.986712
0610039K10Rik	NR_028113	6.07754	9.72471	7.52572	7.58158	5.83597	5.00964	9.44356	7.30463	5.49593	-0.00332613	0.993825	-0.373505	0.412266	-0.370179	0.416447
0610040B10Rik	NR_027874	0.232369	1.24511	0.727036	0.232369	1.0703	0.720134	0.232369	0.806335	0.969532	4.25311	0.0417574	4.23448	0.0427717	-0.018626	0.986712
0610040F04Rik	NR_040757	0.232369	0.301051	0.299464	0.371563	0.232369	0.232369	0.320901	0.32579	0.232369	0	1	0	1	0	1
0610040J01Rik	NM_029554	0.232369	0.232369	0.232369	0.256599	0.232369	0.232369	0.24778	0.232369	0.232369	0	1	0	1	0	1
0610043K17Rik	NR_040640	1.29768	1.00213	1.45433	0.914886	1.34694	1.01093	0.666473	0.755882	0.40046	-0.00318891	0.997726	-0.568903	0.641512	-0.565714	0.643371
1110001J03Rik	NM_025363	24.0516	22.5867	20.4282	25.269	19.8406	23.1578	26.5559	21.6081	21.6667	-0.228385	0.371544	-0.24817	0.331509	-0.0197849	0.940424
1110002L01Rik	NR_030694	5.91645	5.94533	6.01443	4.73064	4.725	5.66852	5.13347	5.23784	5.55964	-0.0032953	0.994854	0.14549	0.769653	0.148785	0.764582
1110004E09Rik	NM_026502	11.684	9.70328	10.9047	10.2925	10.5431	12.2603	11.8516	10.6851	12.4961	-0.0904364	0.802893	0.0186166	0.958148	0.109053	0.761859
1110004F10Rik	NM_019772	39.1006	38.3698	36.8702	39.9242	41.9009	38.1365	39.6675	42.3434	40.6721	0.0324409	0.872451	-0.0599385	0.769143	-0.0923793	0.649304
1110006O24Rik	NR_027810	1.56175	1.07993	1.33634	1.37752	1.45959	1.17126	0.960719	1.09701	1.65132	-0.399211	0.703458	-0.0221417	0.982017	0.377069	0.719144
1110007C09Rik	NM_026738	21.476	21.6109	18.0685	18.6664	21.1618	18.4975	23.9812	18.5195	15.7743	-0.0492373	0.854508	-0.321701	0.249685	-0.272464	0.333094
1110008F13Rik	NM_026124	18.7396	16.9484	17.2521	18.9366	19.6732	19.5002	21.6582	21.4002	23.7173	-0.0522677	0.850142	0.000370858	0.998915	0.0526386	0.848529
1110008L16Rik	NM_025373	1.64046	1.70931	2.08932	1.7567	2.03143	2.13718	1.66022	1.96227	2.11968	-0.00327458	0.996791	-0.0224042	0.978045	-0.0191296	0.981253
1110008P14Rik	NM_198001	19.8017	23.4477	23.8562	24.559	24.5336	18.7322	25.0565	24.5732	24.3508	0.0569317	0.822395	-0.0860724	0.739213	-0.143004	0.576619
1110012L19Rik	NM_026787	7.78133	7.23751	7.39498	8.51393	8.6945	8.19475	8.11834	8.2997	7.33015	-0.0618758	0.882069	-0.205954	0.628585	-0.144079	0.737534
1110015O18Rik	NR_045272	0.232369	0.232369	0.232369	0.232369	0.232369	0.232369	0.232369	0.232369	0.232369	0	1	0	1	0	1
1110017D15Rik	NM_001048005	0.232369	0.232369	0.232369	0.30958	0.232369	0.232369	0.232369	0.232403	0.232369	0	1	0	1	0	1
1110019D14Rik	NR_045995	0.641378	0.694148	0.412812	0.575519	0.690854	0.606012	0.490306	0.692981	0.689499	0.544557	0.656094	-0.0212663	0.987277	-0.565823	0.64331
1110020A21Rik	NR_027929	1.52356	1.58273	1.25172	1.63159	1.502	1.474	1.24669	1.40121	1.46548	-0.00324164	0.997082	-0.728221	0.464735	-0.724979	0.466727
1110028F11Rik	NR_045139	0.338179	0.343866	0.325729	0.264649	0.32462	0.269192	0.355559	0.43819	0.385409	0	1	0	1	0	1
1110028F18Rik	NR_045470	0.232369	0.232369	0.232369	0.232369	0.232369	0.232369	0.232369	0.256197	0.232369	0	1	0	1	0	1
1110032A03Rik	NM_023483	1.79386	2.10462	2.21816	1.71146	1.69276	1.69035	1.2028	2.0132	1.54904	0.252072	0.76673	0.232942	0.783957	-0.0191296	0.981253
1110032F04Rik	NM_001167996	5.32283	4.00792	4.31409	3.51411	3.43953	4.57719	3.07671	4.53476	4.5562	-0.00318668	0.995661	0.196839	0.727601	0.200026	0.72336
1110034G24Rik	NM_028637	10.8496	13.5949	12.3954	11.7977	13.3956	12.571	9.43229	10.3038	11.8767	0.205145	0.563568	0.185647	0.601234	-0.0194983	0.954703
1110036E04Rik	NR_040713	0.232369	0.232369	0.232369	0.232369	0.232369	0.232369	0.232369	0.232369	0.232369	0	1	0	1	0	1
1110037F02Rik	NM_001081183	15.1532	16.5855	15.7458	14.0698	14.7118	14.048	14.4203	13.6533	14.1639	0.0936089	0.76637	0.0102376	0.974344	-0.0833712	0.79019
1110038B12Rik	NR_015536	9.50816	14.4759	15.3874	15.3797	13.5972	15.176	17.6675	11.5705	15.6943	-0.107535	0.741086	0.0737488	0.814918	0.181284	0.571539
1110038F14Rik	NM_054099	22.3095	21.3854	26.1175	24.9439	26.4665	27.2791	17.7444	22.8347	26.0054	0.103373	0.691318	0.258044	0.308557	0.154672	0.534843
1110046J04Rik	NR_040707	2.00783	2.88895	1.90249	2.39528	2.37407	2.41265	1.82426	2.37085	2.18937	0.213575	0.785658	-0.0224042	0.978045	-0.235979	0.763741
1110051M20Rik	NM_175123	2.24504	2.25223	2.07401	1.48318	1.75503	1.72404	1.96813	1.23975	1.83983	-0.00330909	0.997023	0.232875	0.784016	0.236184	0.781015
1110054M08Rik	NR_037954	4.5071	5.44166	4.06401	4.26902	4.89743	3.739	3.1158	4.06695	4.08662	0.216293	0.701909	-0.0226479	0.969182	-0.23894	0.672362
1110057K04Rik	NM_001167767	11.2288	16.0206	13.5473	14.8987	12.2321	12.6684	11.8032	12.139	10.9853	0.0704541	0.833417	-0.0227054	0.946599	-0.0931595	0.780919
1110058L19Rik	NM_026503	13.2826	11.9335	10.6545	12.9613	14.5409	13.2109	11.4337	11.9352	11.2045	0.0722254	0.831323	-0.102627	0.767914	-0.174852	0.610724
1110059E24Rik	NM_025423	9.38483	9.99612	9.73869	9.20278	10.7074	9.9948	7.88862	8.84261	9.64197	0.201861	0.606545	0.182386	0.641713	-0.0194742	0.959006
1110059G10Rik	NM_025419	2.62133	2.7182	2.64843	2.72575	2.48749	2.68278	2.09475	2.30915	2.66268	-0.191698	0.793914	0.144106	0.834902	0.335804	0.63797
1110065P20Rik	NM_001142727	6.00227	6.87164	6.16028	7.39414	5.66656	6.79276	6.858	6.34992	7.77756	-0.0767146	0.868967	0.0468617	0.917796	0.123576	0.788041
1190002F15Rik	NR_037955	2.68257	0.232388	1.5707	4.18353	0.929916	1.02416	1.87361	1.52244	1.33696	-1.53685	0.0770685	-1.15968	0.15382	0.377167	0.719077
1190002N15Rik	NM_001033145	4.10599	3.63537	4.43976	3.33588	3.87506	3.45913	4.62574	3.45079	3.34412	-0.127156	0.831773	-0.281772	0.645332	-0.154617	0.804626
1190003K10Rik	NM_001195435	0.232369	0.232369	0.232369	0.232369	0.232369	0.232369	0.232369	0.232369	0.232369	0	1	0	1	0	1
1190005I06Rik	NM_197988	0.482015	0.30753	0.305793	0.308531	0.356745	0.623329	0.329253	0.38572	0.429323	0	1	2.7952	0.241874	2.7952	0.241477
1190007I07Rik	NM_001135567	5.53883	4.50756	5.71052	6.84589	5.25646	6.64275	4.42226	2.87689	6.83274	-0.386016	0.465797	0.209601	0.660734	0.595617	0.24216
1200014J11Rik	NM_025818	10.4276	10.3111	9.84223	10.0556	9.8908	10.0068	10.7865	10.6442	11.2014	-0.00336125	0.992812	-0.0229869	0.950869	-0.0196257	0.958045
1300002E11Rik	NR_037957	12.9792	14.7587	12.1775	14.4341	14.7633	15.6462	14.4967	12.2274	16.0981	0.0311808	0.923652	0.0783384	0.807705	0.0471575	0.882863
1300017J02Rik	NM_027918	0.274962	0.251604	0.251159	0.25186	0.248284	0.26572	0.232369	0.232369	0.232369	0	1	0	1	0	1
1500004A13Rik	NR_015498	5.44771	2.51787	2.76047	5.6068	3.43697	2.47088	3.15093	2.40373	2.46235	-0.797975	0.199839	-1.00556	0.117373	-0.207583	0.777219
1500009C09Rik	NR_037697	0.232369	0.232369	0.261204	0.232369	0.232369	0.232369	0.232369	0.250199	0.232369	0	1	0	1	0	1
1500009L16Rik	NM_001145198	0.232369	0.272607	0.310986	0.232369	0.265661	0.255625	0.232369	0.232369	0.267516	0	1	0	1	0	1
1500011B03Rik	NR_027817	10.8093	11.4682	13.2139	10.755	11.7813	12.9948	13.6587	11.7559	15.615	-0.0439414	0.9001	0.198252	0.554497	0.242193	0.4732
1500011K16Rik	NR_015476	10.7126	10.2241	12.0482	8.42556	10.8926	8.97058	9.426	9.71013	12.1179	0.142645	0.708955	0.212867	0.571905	0.0702227	0.848508
1500012F01Rik	NM_001081005	47.3099	46.0358	57.0745	51.862	56.1525	73.6998	54.1292	49.4952	67.4118	-0.0227626	0.901332	0.348121	0.0454861	0.370883	0.0335596
1500012K07Rik	NR_045812	0.882548	0.330244	0.710436	0.678676	1.04218	0.515207	0.484694	0.731604	0.659824	-0.00308126	0.998156	0.525931	0.667082	0.529012	0.665211
1500015A07Rik	NR_029432	2.2782	3.44806	2.57668	2.2264	2.81358	2.46538	1.74811	2.04397	3.25079	0.401991	0.597343	0.382759	0.615002	-0.019232	0.978417
1500015L24Rik	NR_045817	0.232369	0.232369	0.232369	0.232369	0.232369	0.232369	0.232369	0.232369	0.232369	0	1	0	1	0	1
1500015O10Rik	NM_024283	0.232369	0.407087	0.40305	0.468431	0.569676	0.467988	0.457583	0.311585	0.38498	2.812	0.239562	0	1	-2.812	0.236864
1500017E21Rik	NR_033510	1.63196	1.69098	1.91059	1.66115	1.5733	1.23462	1.4127	1.46685	1.19499	-0.00324164	0.997082	-0.332417	0.721638	-0.329176	0.724236
1600002D24Rik	NR_040484	0.232369	0.232369	0.232369	0.232369	0.232369	0.232369	0.232369	0.232369	0.232369	0	1	0	1	0	1
1600002H07Rik	NM_028056	3.35803	2.98965	3.43229	2.77237	3.31452	3.39749	2.47679	2.8668	2.505	0.163409	0.813182	0.144106	0.834902	-0.0193027	0.977094
1600002K03Rik	NM_027207	14.243	13.7782	13.3781	17.1193	17.9287	15.6326	15.3382	13.3844	15.2557	-0.0351109	0.910325	-0.0868936	0.781548	-0.0517827	0.869406
1600010M07Rik	NR_037959	0.76761	0.425744	0.610182	0.624272	0.552362	0.344131	0.419316	0.298125	0.401276	-0.896554	0.559043	-0.913303	0.551252	-0.0167489	0.992355
1600012H06Rik	NM_001083880	5.23578	5.04329	5.1896	4.85787	5.45688	3.93339	3.45195	4.89012	5.16992	0.200786	0.712739	0.0829507	0.88106	-0.117836	0.825897
1600014C10Rik	NM_001085385	20.2523	29.102	26.8417	20.6879	23.2698	25.3753	18.896	26.7367	21.7329	0.392838	0.127889	0.279177	0.286338	-0.11366	0.644211
1600014C23Rik	NM_028164	0.232369	0.232369	0.232369	0.232369	0.232369	0.232369	0.232369	0.232369	0.232369	0	1	0	1	0	1
1600014K23Rik	NM_028046	0.232369	0.232369	0.232369	0.232369	0.232369	0.232369	0.232369	0.232369	0.232369	0	1	0	1	0	1
1600015I10Rik	NM_001081273	0.232369	0.232369	0.232369	0.232369	0.232369	0.232369	0.232369	0.232369	0.232369	0	1	0	1	0	1
1600019K03Rik	NR_040481	0.232369	0.232369	0.232369	0.232369	0.232369	0.232369	0.232369	0.232369	0.232369	0	1	0	1	0	1
1600020E01Rik	NR_037960	17.9869	15.4464	14.9418	18.1666	19.915	25.2635	17.2998	20.99	23.7222	0.0758287	0.791537	0.24796	0.37297	0.172131	0.53109
1600025M17Rik	NR_038168	0.232369	0.232369	0.232369	0.232369	0.232369	0.232369	0.232369	0.311353	0.232369	0	1	0	1	0	1
1600029I14Rik	NR_028123	0.299193	0.232369	0.291331	0.232369	0.282308	0.232369	0.349071	0.273417	0.232369	0	1	0	1	0	1
1600029O15Rik	NR_033522	2.08728	3.04909	3.09493	2.31855	2.62491	2.78609	2.4337	3.01438	2.12189	0.568681	0.442289	0.382814	0.614953	-0.185867	0.788031
1700001C02Rik	NM_029285	0.232369	0.232369	0.232369	0.232369	0.232369	0.232369	0.232369	0.232369	0.232369	0	1	0	1	0	1
1700001C19Rik	NM_001172091	0.232369	0.232369	0.266625	0.267902	0.232369	0.232369	0.232369	0.232369	0.232369	0	1	0	1	0	1
1700001D01Rik	NR_045475	0.232369	0.232369	0.232369	0.232369	0.232369	0.232369	0.232369	0.232369	0.232369	0	1	0	1	0	1
1700001G11Rik	NR_038077	0.466551	0.514391	0.370121	0.303814	0.815724	0.436115	0.505017	0.568023	0.478707	1.43814	0.308117	-2.81497	0.23646	-4.25311	0.040593
1700001G17Rik	NR_033199	0.618685	0.872067	0.686853	0.821661	0.569183	0.971805	0.944507	0.786077	0.943514	-0.00318891	0.997726	-0.0218149	0.984438	-0.018626	0.986712
1700001J03Rik	NM_001008547	0.616552	0.440569	0.639146	0.595713	0.325678	0.47303	0.372945	0.326766	0.482422	-3.70855	0.0957991	-0.913303	0.551252	2.79525	0.24147
1700001J11Rik	NR_033613	0.540818	0.449381	0.553229	0.571138	0.491993	0.573046	0.561242	0.58738	0.555121	-1.44423	0.305956	-0.0218149	0.984438	1.42241	0.313373
1700001K19Rik	NM_025488	0.349981	0.444827	0.439917	0.77059	0.58394	0.50865	0.403532	0.593598	0.510732	0.890566	0.561732	0.872381	0.569645	-0.018185	0.989121
1700001K23Rik	NR_036590	0.853541	0.933684	0.643434	1.22729	1.27684	1.12409	0.955573	1.75865	0.967462	0.392837	0.707991	-0.0218149	0.984438	-0.414652	0.692415
1700001L05Rik	NR_027980	0.42251	0.582715	0.520933	0.448162	0.613182	0.434854	0.524582	0.526701	0.592389	1.43814	0.308117	0.872368	0.569651	-0.565769	0.64334
1700001L19Rik	NM_027035	0.232369	0.257204	0.232369	0.232369	0.232369	0.232369	0.232369	0.232369	0.232369	0	1	0	1	0	1
1700001O22Rik	NM_198000	0.410786	0.457971	0.289262	0.232369	0.506445	0.328091	0.377774	0.232369	0.626493	2.812	0.239562	2.79514	0.24188	-0.0168583	0.992312
1700001P01Rik	NM_028156	0.442387	0.327215	0.695639	0.328478	0.860165	0.670904	0.599142	0.941917	0.398059	0.890499	0.561759	0.872423	0.569629	-0.0180758	0.989181
1700003C15Rik	NR_045478	0.232369	0.232369	0.232369	0.232369	0.232369	0.232369	0.232369	0.232369	0.232369	0	1	0	1	0	1
1700003D09Rik	NR_045477	0.232369	0.232369	0.265209	0.232369	0.232369	0.232369	0.232369	0.232369	0.232369	0	1	0	1	0	1
1700003E16Rik	NM_027948	0.232369	0.232369	0.232369	0.232369	0.232369	0.232369	0.232369	0.232369	0.232369	0	1	0	1	0	1
1700003F12Rik	NM_029305	0.232369	0.307672	0.305932	0.308675	0.294674	0.275891	0.232369	0.488437	0.36392	0	1	0	1	0	1
1700003G13Rik	NR_040720	0.232369	0.232369	0.232369	0.232369	0.232369	0.232369	0.232369	0.232369	0.232369	0	1	0	1	0	1
1700003G18Rik	NR_029433	0.232369	0.232369	0.232369	0.232369	0.232369	0.232369	0.232369	0.232369	0.232369	0	1	0	1	0	1
1700003H04Rik	NR_015460	0.232369	0.232369	0.232369	0.232369	0.232369	0.232369	0.232369	0.232369	0.232369	0	1	0	1	0	1
1700003L19Rik	NR_040507	0.232369	0.232369	0.232369	0.232369	0.232369	0.232369	0.232369	0.232369	0.232369	0	1	0	1	0	1
1700003M02Rik	NM_027041	0.232369	0.232369	0.232369	0.232369	0.232369	0.232369	0.232369	0.232369	0.232369	0	1	0	1	0	1
1700003M07Rik	NR_040647	0.679358	0.799593	0.736123	0.506324	0.592901	0.541702	0.517937	0.65281	0.611036	-0.00318891	0.997726	-0.0218149	0.984438	-0.018626	0.986712
1700003P14Rik	NR_045982	0.232369	0.232369	0.232369	0.232369	0.232369	0.232369	0.232369	0.232369	0.232369	0	1	0	1	0	1
1700006A11Rik	NM_027939	0.232369	0.232369	0.232369	0.232369	0.232369	0.232369	0.232369	0.232369	0.251928	0	1	0	1	0	1
1700006E09Rik	NM_029287	0.232369	0.232369	0.232369	0.232369	0.232369	0.232369	0.232369	0.232369	0.232369	0	1	0	1	0	1
1700006F04Rik	NR_045621	0.232369	0.232369	0.232369	0.232369	0.232369	0.232369	0.232369	0.347651	0.232369	0	1	0	1	0	1
1700006H21Rik	NR_045900	0.232369	0.232369	0.232369	0.232369	0.232369	0.232369	0.232369	0.232369	0.232369	0	1	0	1	0	1
1700007B14Rik	NM_001164235	0.232369	0.232369	0.232369	0.232369	0.232369	0.232369	0.232369	0.232369	0.232369	0	1	0	1	0	1
1700007F19Rik	NR_040538	0.232369	0.232369	0.232369	0.232369	0.232369	0.232369	0.232369	0.232369	0.232369	0	1	0	1	0	1
1700007G11Rik	NM_001024614	0.232369	0.232369	0.2916	0.232369	0.232369	0.232369	0.232369	0.232369	0.232369	0	1	0	1	0	1
1700007J10Rik	NR_045476	9.36272	5.47114	8.40205	7.30738	8.51634	11.3232	5.17822	5.67408	8.58886	-0.0731887	0.871944	0.389402	0.352945	0.462591	0.275389
1700007K09Rik	NM_027037	0.232369	0.232369	0.232369	0.232369	0.302198	0.281147	0.232369	0.347165	0.232369	0	1	0	1	0	1
1700007K13Rik	NM_027040	0.232369	0.232369	0.232369	0.232369	0.232369	0.232369	0.232369	0.232369	0.232369	0	1	0	1	0	1
1700007L15Rik	NR_045709	2.83151	1.99306	3.74404	1.94218	2.90312	2.26757	1.60356	1.77906	1.64212	-0.00331292	0.99651	0.166041	0.82099	0.169354	0.817474
1700007P06Rik	NR_040554	0.731125	0.875918	0.861046	0.688855	0.658342	0.864673	0.522709	0.451207	0.625853	-0.550838	0.652358	-0.0218149	0.984438	0.529023	0.665205
1700008F21Rik	NM_001168369	0.232369	0.232369	0.232369	0.232369	0.232369	0.232369	0.232369	0.232369	0.232369	0	1	0	1	0	1
1700008I05Rik	NM_027952	0.232369	0.232369	0.232369	0.232369	0.232369	0.232369	0.232369	0.232369	0.232369	0	1	0	1	0	1
1700008J07Rik	NR_024331	2.52868	2.41371	2.38077	2.22536	1.80049	2.06145	2.29511	2.34821	1.85659	-0.220101	0.779268	-0.239231	0.760587	-0.0191296	0.981253
1700008K24Rik	NR_038141	0.232369	0.232369	0.232369	0.232369	0.232369	0.232369	0.232369	0.232369	0.232369	0	1	0	1	0	1
1700008O03Rik	NM_027049	0.357134	0.288713	0.342454	0.34656	0.372226	0.297498	0.268683	0.270689	0.281584	0	1	0	1	0	1
1700008P02Rik	NM_027048	0.232369	0.232369	0.232369	0.232369	0.232369	0.232369	0.232369	0.232369	0.232369	0	1	0	1	0	1
1700009C05Rik	NR_046040	0.232369	0.232369	0.232369	0.232369	0.232369	0.232369	0.232369	0.232369	0.232369	0	1	0	1	0	1
1700009J07Rik	NR_015547	0.232369	0.232369	0.232369	0.232369	0.232369	0.232369	0.232369	0.232369	0.232369	0	1	0	1	0	1
1700009N14Rik	NM_001081095	0.232369	0.232369	0.232369	0.232369	0.232369	0.232369	0.232369	0.232369	0.232369	0	1	0	1	0	1
1700009P17Rik	NM_001081275	0.232369	0.280364	0.32614	0.281003	0.232369	0.260108	0.263302	0.232369	0.316213	0	1	0	1	0	1
1700010B08Rik	NM_029308	0.232369	0.232369	0.232369	0.232369	0.232369	0.232369	0.232369	0.271519	0.232369	0	1	0	1	0	1
1700010I02Rik	NR_040587	1.84903	2.01488	1.70116	1.00397	1.44139	0.722972	0.966326	1.63148	1.11801	0.307215	0.742068	-0.0220328	0.982102	-0.329248	0.724181
1700010I14Rik	NM_025851	1.91858	1.82677	2.53383	1.92036	2.18162	2.17163	1.79678	2.32014	2.49804	-0.00327458	0.996791	0.194408	0.804471	0.197683	0.801237
1700010J16Rik	NR_040579	0.232369	0.232369	0.232369	0.232369	0.232369	0.232369	0.232369	0.232369	0.232369	0	1	0	1	0	1
1700010K23Rik	NR_040512	0.232369	0.232369	0.232369	0.232369	0.232369	0.232369	0.232369	0.232369	0.232369	0	1	0	1	0	1
1700011A15Rik	NM_025487	0.232369	0.232369	0.232369	0.232369	0.232369	0.232369	0.232369	0.232369	0.232369	0	1	0	1	0	1
1700011B04Rik	NR_045616	0.232369	0.232369	0.232369	0.232369	0.232369	0.232369	0.232369	0.232369	0.232369	0	1	0	1	0	1
1700011E24Rik	NM_029298	0.232369	0.294322	0.232369	0.232369	0.283628	0.232369	0.232369	0.274503	0.340597	0	1	0	1	0	1
1700011H14Rik	NM_025956	0.278168	0.273735	0.272779	0.274286	0.266595	0.232369	0.232369	0.232369	0.268501	0	1	0	1	0	1
1700011I03Rik	NM_029290	0.232369	0.232369	0.232369	0.232369	0.232369	0.232369	0.232369	0.232369	0.232369	0	1	0	1	0	1
1700011L22Rik	NM_026315	0.289351	0.232369	0.232369	0.232369	0.274952	0.262115	0.232369	0.232369	0.322279	0	1	0	1	0	1
1700012A03Rik	NM_029587	0.232369	0.232369	0.232369	0.232369	0.232369	0.232369	0.232369	0.232369	0.232369	0	1	0	1	0	1
1700012B07Rik	NM_001162428	0.232369	0.232369	0.265043	0.232369	0.232369	0.232369	0.232369	0.232369	0.232369	0	1	0	1	0	1
1700012B09Rik	NM_029306	0.232369	0.232369	0.232369	0.232369	0.300891	0.232369	0.232369	0.232369	0.232369	0	1	0	1	0	1
1700012D01Rik	NR_045171	0.771319	0.394632	0.787164	0.64343	0.769387	1.31085	0.807556	0.78414	1.36622	-0.550827	0.652364	-0.0218149	0.984438	0.529012	0.665211
1700012D14Rik	NR_015573	1.16633	1.82578	1.88052	1.56208	1.08543	1.47832	1.07811	1.06106	1.13294	-0.00318986	0.997408	-0.022027	0.982107	-0.0188372	0.984698
1700012I11Rik	NR_045140	0.232369	0.232369	0.232369	0.232369	0.232369	0.232369	0.232369	0.232369	0.232369	0	1	0	1	0	1
1700012P22Rik	NM_027056	0.232369	0.232369	0.232369	0.232369	0.232369	0.232369	0.232369	0.232369	0.232369	0	1	0	1	0	1
1700013D24Rik	NM_001177502	0.232369	0.232369	0.232369	0.232369	0.232369	0.232369	0.232369	0.232369	0.232369	0	1	0	1	0	1
1700013F07Rik	NM_029314	0.232369	0.232369	0.232369	0.232369	0.232369	0.232369	0.232369	0.232369	0.232369	0	1	0	1	0	1
1700013G24Rik	NM_027063	0.232369	0.232369	0.232369	0.232369	0.232369	0.232369	0.232369	0.232369	0.232369	0	1	0	1	0	1
1700013H16Rik	NM_001200013	0.232369	0.232369	0.232369	0.232369	0.232369	0.232369	0.232369	0.232369	0.232369	0	1	0	1	0	1
1700015E13Rik	NM_001039593	0.232369	0.232369	0.232369	0.232369	0.232369	0.232369	0.232369	0.232369	0.232369	0	1	0	1	0	1
1700015F17Rik	NM_001200025	0.232369	0.232369	0.309276	0.232369	0.232369	0.232369	0.232369	0.232369	0.232369	0	1	0	1	0	1
1700015G11Rik	NM_001195601	0.232369	0.232369	0.232369	0.232369	0.232369	0.232369	0.232369	0.232369	0.232369	0	1	0	1	0	1
1700016C15Rik	NM_027077	0.232369	0.232369	0.232369	0.232369	0.232369	0.232369	0.279477	0.282079	0.232369	0	1	0	1	0	1
1700016D06Rik	NM_024271	0.482254	0.561515	0.512057	0.583053	0.389889	0.467532	0.511177	0.506776	0.309035	-0.0030816	0.998156	-0.913365	0.551227	-0.910284	0.552553
1700016G22Rik	NR_045891	0.232369	0.232369	0.332407	0.336138	0.232369	0.232369	0.232369	0.232369	0.232369	0	1	0	1	0	1
1700016H13Rik	NM_001163550	0.232369	0.232369	0.232369	0.232369	0.232369	0.232369	0.232369	0.232369	0.232369	0	1	0	1	0	1
1700016K19Rik	NM_198637	0.478419	0.7324	0.88367	0.457566	0.738027	0.617697	0.662067	0.648009	0.911776	1.43814	0.308117	1.41951	0.314472	-0.018626	0.986712
1700016L04Rik	NR_045824	0.294839	0.288793	0.232369	0.232369	0.232369	0.232369	0.232369	0.232369	0.232369	0	1	0	1	0	1
1700016L21Rik	NR_040460	0.232369	0.232369	0.232369	0.444694	0.232369	1.20118	0.50246	0.232369	0.41539	-2.81497	0.238762	-0.0197778	0.990984	2.7952	0.241477
1700016P04Rik	NR_038149	0.232369	0.232369	0.232369	0.232369	0.232369	0.232369	0.232369	0.232369	0.232369	0	1	0	1	0	1
1700017B05Rik	NM_028820	10.3309	9.20188	7.29152	10.0553	10.448	7.43641	10.6706	9.02457	7.69914	-0.14945	0.695743	-0.514576	0.2034	-0.365126	0.378331
1700017D01Rik	NM_027058	0.232369	0.232369	0.232369	0.232369	0.232369	0.232369	0.232369	0.232369	0.232369	0	1	0	1	0	1
1700017G19Rik	NR_040445	0.232369	0.232369	0.249781	0.232369	0.232369	0.232369	0.232369	0.232369	0.232369	0	1	0	1	0	1
1700017J07Rik	NR_040326	0.232369	0.232369	0.232369	0.232369	0.232369	0.232369	0.232369	0.232369	0.232369	0	1	0	1	0	1
1700017N19Rik	NM_001081246	0.232369	0.232369	0.232369	0.232369	0.232369	0.232369	0.232369	0.232369	0.232369	0	1	0	1	0	1
1700018A04Rik	NR_029439	0.232369	0.232369	0.232369	0.232369	0.232369	0.232369	0.232369	0.232369	0.232369	0	1	0	1	0	1
1700018A14Rik	NM_001145259	0.232369	0.232369	0.232369	0.232369	0.362387	0.232369	0.232369	0.232369	0.232369	0	1	0	1	0	1
1700018B08Rik	NM_029597	0.232369	0.277843	0.276793	0.232369	0.232369	0.284934	0.232369	0.232369	0.232369	0	1	0	1	0	1
1700018B24Rik	NR_003617	0.232369	0.232369	0.232369	0.232369	0.232369	0.232369	0.232369	0.232369	0.232369	0	1	0	1	0	1
1700018C11Rik	NM_029324	0.32681	0.40297	0.315698	0.232369	0.373523	0.281669	0.232369	0.232369	0.306876	0	1	0	1	0	1
1700018G05Rik	NR_045422	0.232369	0.232369	0.232369	0.232369	0.232369	0.232369	0.232369	0.232369	0.232369	0	1	0	1	0	1
1700018L02Rik	NR_028360	1.24724	1.60734	1.76212	1.54826	1.81242	1.46853	1.46318	1.27139	1.26656	0.307148	0.74212	-0.022027	0.982107	-0.329176	0.724236
1700019A02Rik	NM_027070	0.232369	0.232369	0.232369	0.232369	0.310287	0.232369	0.293064	0.232369	0.232369	0	1	0	1	0	1
1700019B03Rik	NM_029598	0.420182	0.232369	0.232369	0.289667	0.279154	0.265049	0.287034	0.270825	0.232369	0	1	0	1	0	1
1700019B21Rik	NR_045442	0.232369	0.232369	0.232369	0.232369	0.232369	0.232369	0.232369	0.232369	0.232369	0	1	0	1	0	1
1700019D03Rik	NM_144953	0.442389	0.358832	0.355909	0.232369	0.284686	0.524728	0.273122	0.533392	0.508522	2.81207	0.239554	3.68729	0.0980059	0.875216	0.568311
1700019E08Rik	NR_040497	0.232369	0.232369	0.232369	0.232369	0.232369	0.232369	0.232369	0.232369	0.232369	0	1	0	1	0	1
1700019G17Rik	NM_001145895	2.20951	1.22481	2.50147	2.13154	1.01427	2.69329	1.88978	1.26113	2.82054	-0.964942	0.312639	0.549379	0.457974	1.51432	0.0816561
1700019G24Rik	NR_040255	0.232369	0.232369	0.232369	0.232369	0.232369	0.232369	0.232369	0.232369	0.232369	0	1	0	1	0	1
1700019L03Rik	NM_025619	0.382283	0.557341	0.3911	0.451904	0.478841	0.420189	0.302184	0.490217	0.39795	2.81206	0.239555	0	1	-2.81206	0.236857
1700019M22Rik	NM_027076	0.232369	0.232369	0.232369	0.232369	0.232369	0.232369	0.232369	0.232369	0.232369	0	1	0	1	0	1
1700019N19Rik	NM_026208	0.232369	0.232369	0.232369	0.344654	0.232369	0.232369	0.232369	0.232369	0.232369	0	1	0	1	0	1
1700019O17Rik	NM_027966	0.232369	0.232369	0.258022	0.258978	0.232369	0.232369	0.232369	0.268087	0.255306	0	1	0	1	0	1
1700020A23Rik	NM_001163483	0.232369	0.232369	0.232369	0.232369	0.232369	0.371062	0.232369	0.232369	0.302238	0	1	0	1	0	1
1700020D05Rik	NM_023781	2.28878	1.40545	1.42609	1.47061	2.05224	1.4471	1.08294	1.49557	2.15359	-0.00325706	0.997356	-0.0221417	0.982017	-0.0188846	0.984661
1700020G17Rik	NR_045979	0.232369	0.232369	0.232369	0.232369	0.232369	0.232369	0.232369	0.232369	0.232369	0	1	0	1	0	1
1700020I14Rik	NR_015473	14.2927	16.4638	12.6703	12.2133	14.291	15.4199	13.4296	9.94402	10.7632	0.0329454	0.921178	-0.0228164	0.945685	-0.0557618	0.866987
1700020L24Rik	NM_025492	1.02103	0.561138	0.92824	1.17629	0.549725	0.929087	0.832735	0.418698	0.806708	-0.550838	0.652358	-0.0218149	0.984438	0.529023	0.665205
1700020M21Rik	NR_040742	0.232369	0.232369	0.232369	0.232369	0.307618	0.232369	0.232369	0.232369	0.232369	0	1	0	1	0	1
1700020N01Rik	NR_027968	0.232369	0.232369	0.232369	0.279471	0.232369	0.232369	0.232369	0.263982	0.232369	0	1	0	1	0	1
1700020N18Rik	NR_026924	0.232369	0.348846	0.459939	0.232369	0.232369	0.232369	0.232369	0.232369	0.232369	0	1	0	1	0	1
1700021F05Rik	NM_026411	7.66784	6.7186	6.96122	8.43364	7.83115	7.82941	7.48337	8.46932	9.15682	-0.00331495	0.993846	0.0380468	0.928741	0.0413618	0.92255
1700021F07Rik	NM_028158	0.232369	0.232369	0.232369	0.232369	0.232369	0.232369	0.232369	0.232369	0.232369	0	1	0	1	0	1
1700021K19Rik	NM_001200038	5.4273	5.10473	4.66412	5.10587	5.43407	4.57213	5.53984	4.61657	4.42291	-0.0954949	0.853999	-0.213277	0.685973	-0.117782	0.825975
1700021N21Rik	NR_045800	0.232369	0.289196	0.287882	0.232369	0.279387	0.298056	0.232369	0.232369	0.232369	0	1	0	1	0	1
1700022A21Rik	NR_003953	0.232369	0.232369	0.232369	0.232369	0.232369	0.232369	0.232369	0.232369	0.232369	0	1	0	1	0	1
1700022A22Rik	NR_045509	0.232369	0.232369	0.232369	0.232369	0.232369	0.232369	0.232369	0.232369	0.232369	0	1	0	1	0	1
1700022E09Rik	NR_040568	0.232369	0.232369	0.232369	0.232369	0.232369	0.232369	0.232369	0.232369	0.232369	0	1	0	1	0	1
1700022H16Rik	NR_045488	0.232369	0.232369	0.375435	0.232369	0.232369	0.232369	0.232369	0.232369	0.232369	0	1	0	1	0	1
1700022I11Rik	NM_026088	0.232369	0.266301	0.254467	0.24383	0.232369	0.238906	0.254238	0.247753	0.262007	0	1	0	1	0	1
1700023C21Rik	NR_045909	0.232369	0.232369	0.232369	0.232369	0.232369	0.232369	0.232369	0.232369	0.232369	0	1	0	1	0	1
1700023E05Rik	NM_027970	0.232369	0.232369	0.258056	0.232369	0.232369	0.232369	0.232369	0.232369	0.232369	0	1	0	1	0	1
1700023F02Rik	NR_038039	0.232369	0.232369	0.232369	0.232369	0.232369	0.232369	0.232369	0.232369	0.232369	0	1	0	1	0	1
1700023F06Rik	NM_001254724	0.280144	0.232369	0.232369	0.276095	0.33949	0.232369	0.287945	0.232438	0.232371	0	1	0	1	0	1
1700023L04Rik	NR_040263	0.232369	0.494432	0.40266	0.232369	0.30399	0.332982	0.280061	0.282694	0.289901	0	1	0	1	0	1
1700024B18Rik	NR_045479	0.232369	0.232369	0.232369	0.232369	0.232369	0.232369	0.232369	0.356067	0.232369	0	1	0	1	0	1
1700024G13Rik	NM_001034037	0.232369	0.232369	0.232369	0.232369	0.232369	0.232369	0.232369	0.232369	0.232369	0	1	0	1	0	1
1700024P04Rik	NM_027064	0.232369	0.232369	0.232369	0.232369	0.232369	0.232369	0.232369	0.331969	0.232369	0	1	0	1	0	1
1700024P16Rik	NM_001162980	0.232369	0.232369	0.232369	0.232369	0.232369	0.232369	0.232369	0.232369	0.232369	0	1	0	1	0	1
1700025B11Rik	NR_040310	0.232369	0.232369	0.232369	0.232369	0.232369	0.232369	0.232369	0.232369	0.232369	0	1	0	1	0	1
1700025C18Rik	NR_033448	0.232369	0.232369	0.232369	0.232369	0.232369	0.232369	0.232369	0.232369	0.232369	0	1	0	1	0	1
1700025F22Rik	NM_027074	0.232369	0.232369	0.232369	0.232369	0.232369	0.232369	0.232369	0.232369	0.232369	0	1	0	1	0	1
1700025F24Rik	NR_040578	0.232369	0.232369	0.232369	0.232369	0.232369	0.232369	0.232369	0.232369	0.232369	0	1	0	1	0	1
1700025G04Rik	NM_197990	2.85419	3.06356	3.23315	3.5206	3.63932	4.35522	3.61856	4.36598	4.51591	-0.00335014	0.995627	0.100912	0.866116	0.104262	0.861713
1700025K24Rik	NR_045825	0.232369	0.232369	0.232369	0.232369	0.232369	0.232369	0.232369	0.232369	0.232369	0	1	0	1	0	1
1700025M24Rik	NR_040687	0.232369	0.232369	0.232369	0.232369	0.232369	0.232369	0.232369	0.232369	0.232369	0	1	0	1	0	1
1700025N23Rik	NR_040523	2.97994	4.17029	4.76938	4.26645	3.89167	4.10643	3.50421	4.13282	3.33969	0.120409	0.840576	0.101127	0.865837	-0.0192823	0.973758
1700026D08Rik	NM_029335	0.232369	0.232369	0.232369	0.232369	0.232369	0.232369	0.232369	0.232369	0.232369	0	1	0	1	0	1
1700026D11Rik	NR_028286	0.266664	0.356275	0.353411	0.357926	0.283628	0.268175	0.312227	0.274503	0.394711	0	1	0	1	0	1
1700026F02Rik	NR_045487	0.232369	0.232369	0.232369	0.232369	0.469483	0.232369	0.232369	0.232369	0.232369	0	1	0	1	0	1
1700026L06Rik	NM_027283	0.232369	0.232369	0.232369	0.318806	0.302946	0.232369	0.342323	0.232369	0.232369	0	1	0	1	0	1
1700027A15Rik	NR_038001	0.232369	0.232369	0.232369	0.232369	0.232369	0.232369	0.232369	0.232369	0.232369	0	1	0	1	0	1
1700027F09Rik	NR_040681	0.232369	0.232369	0.232369	0.232369	0.232369	0.232369	0.232369	0.280575	0.232369	0	1	0	1	0	1
1700027H10Rik	NR_040594	0.232369	0.232369	0.232369	0.232369	0.232369	0.232369	0.232369	0.232369	0.232369	0	1	0	1	0	1
1700027I24Rik	NR_040741	0.232369	0.232369	0.232369	0.232369	0.232369	0.232369	0.232369	0.232369	0.30309	0	1	0	1	0	1
1700027J07Rik	NR_040581	0.232369	0.278906	0.27783	0.232369	0.232369	0.232369	0.232369	0.232369	0.232369	0	1	0	1	0	1
1700028B04Rik	NR_033605	0.232369	0.232369	0.232369	0.232369	0.232369	0.232369	0.232369	0.232369	0.232369	0	1	0	1	0	1
1700028D13Rik	NR_045377	0.232369	0.232369	0.232369	0.232369	0.232369	0.232369	0.232369	0.285283	0.232369	0	1	0	1	0	1
1700028E10Rik	NR_045699	0.593914	0.809396	0.930753	0.687148	0.676378	0.683631	0.520019	0.603492	0.767831	-0.00318891	0.997726	-0.0218149	0.984438	-0.018626	0.986712
1700028I16Rik	NR_038042	0.232369	0.279124	0.232369	0.279747	0.232369	0.232369	0.232369	0.232369	0.273208	0	1	0	1	0	1
1700028J19Rik	NR_029436	0.501573	0.799718	0.588665	0.560888	0.668258	0.747645	0.571911	0.645782	1.1527	-0.00318891	0.997726	-0.0218149	0.984438	-0.018626	0.986712
1700028K03Rik	NM_175241	0.766143	0.769581	0.770623	0.764333	0.995969	0.813534	0.604223	0.710142	0.737703	-0.00318891	0.997726	-0.0218149	0.984438	-0.018626	0.986712
1700028M03Rik	NR_036591	0.232369	0.232369	0.232369	0.232369	0.232369	0.232369	0.232369	0.232369	0.232369	0	1	0	1	0	1
1700028P14Rik	NM_026188	0.232369	0.232369	0.232369	0.232369	0.232369	0.232369	0.232369	0.232369	0.232369	0	1	0	1	0	1
1700028P15Rik	NR_040509	0.232369	0.232369	0.232369	0.232369	0.232369	0.232369	0.232369	0.232369	0.232369	0	1	0	1	0	1
1700029B22Rik	NR_040531	0.232369	0.232369	0.232369	0.232369	0.232369	0.232369	0.232369	0.232369	0.232369	0	1	0	1	0	1
1700029F12Rik	NM_001080777	0.232369	0.232369	0.232369	0.232369	0.232369	0.232369	0.232369	0.232369	0.232369	0	1	0	1	0	1
1700029H14Rik	NM_001080781	0.232375	0.331628	0.232374	0.265896	0.232373	0.232372	0.402902	0.232405	0.232417	0	1	0	1	0	1
1700029I15Rik	NM_183112	2.15632	1.47361	1.44493	1.99326	1.87556	2.24105	0.392367	0.9077	2.40075	-0.00318952	0.997409	0.288157	0.757525	0.291346	0.75491
1700029J03Rik	NR_040494	0.232369	0.232369	0.29889	0.232369	0.232369	0.271725	0.232369	0.27868	0.291848	0	1	0	1	0	1
1700029J07Rik	NM_001033148	0.899399	0.911455	0.8078	0.931822	0.792855	0.879931	0.868724	0.685068	1.00488	-0.00318891	0.997726	-0.0218149	0.984438	-0.018626	0.986712
1700029M20Rik	NR_015613	0.232369	0.232369	0.232369	0.232369	0.232369	0.232369	0.232369	0.232411	0.232369	0	1	0	1	0	1
1700029N11Rik	NR_045489	0.232369	0.232369	0.232369	0.232369	0.232369	0.232369	0.232369	0.232369	0.232369	0	1	0	1	0	1
1700029P11Rik	NM_025503	0.286155	0.280949	0.232369	0.232369	0.272564	0.232369	0.232369	0.298447	0.232369	0	1	0	1	0	1
1700030A11Rik	NR_045457	0.232369	0.232369	0.232369	0.232369	0.280555	0.266029	0.232369	0.271977	0.33411	0	1	0	1	0	1
1700030C10Rik	NR_015521	0.493516	0.942606	0.403905	0.916217	0.828686	0.43433	0.423803	1.25725	0.575748	1.4382	0.308095	-0.019765	0.990989	-1.45797	0.300748
1700030F04Rik	NR_045731	0.232369	0.232369	0.232369	0.232369	0.232369	0.232369	0.232369	0.232369	0.232369	0	1	0	1	0	1
1700030J22Rik	NM_027103	0.264248	0.31875	0.344883	0.246957	0.256192	0.265652	0.250927	0.291116	0.320396	0	1	0	1	0	1
1700030K09Rik	NM_028170	2.47432	2.92038	2.19303	2.53854	2.75294	3.29805	1.64142	2.07266	2.56461	0.185171	0.800788	0.165885	0.821153	-0.0192858	0.978358
1700030L20Rik	NR_040592	2.05506	2.49632	2.36192	2.56875	2.28947	2.20149	2.0276	2.62249	1.90436	-0.00323534	0.99659	-0.239225	0.760592	-0.23599	0.763731
1700030M09Rik	NR_045903	0.232369	0.232369	0.334778	0.232369	0.232369	0.232369	0.232369	0.232369	0.278152	0	1	0	1	0	1
1700030N03Rik	NR_045304	0.232369	0.649256	0.232369	0.232369	0.232369	0.232369	0.232369	0.232369	0.232369	2.81206	0.239555	0	1	-2.81206	0.236857
1700030O20Rik	NR_045345	0.232369	0.232369	0.232369	0.232369	0.232369	0.232369	0.232369	0.232369	0.232369	0	1	0	1	0	1
1700031A10Rik	NR_045439	0.232369	0.232369	0.232369	0.232369	0.232369	0.232369	0.232369	0.232369	0.232369	0	1	0	1	0	1
1700031F05Rik	NM_028496	0.232369	0.232369	0.232369	0.232369	0.232369	0.232369	0.232369	0.232369	0.232369	0	1	0	1	0	1
1700031M16Rik	NR_015496	0.232369	0.232369	0.232369	0.232369	0.232369	0.232369	0.232369	0.232369	0.232369	0	1	0	1	0	1
1700031P21Rik	NR_045910	0.232369	0.232369	0.232369	0.232369	0.232369	0.232369	0.232369	0.232369	0.232369	0	1	0	1	0	1
1700034E13Rik	NM_030097	0.232369	0.232369	0.232369	0.232369	0.232369	0.232369	0.232369	0.232369	0.232369	0	1	0	1	0	1
1700034G24Rik	NR_045396	0.232369	0.232369	0.232369	0.232369	0.232369	0.232369	0.232369	0.232369	0.232369	0	1	0	1	0	1
1700034H15Rik	NR_030669	0.670988	0.683246	0.715831	0.522405	0.640467	0.676975	0.557563	0.632717	0.573239	-0.00318891	0.997726	-0.0218149	0.984438	-0.018626	0.986712
1700034J05Rik	NM_001164236	0.232369	0.232369	0.232369	0.232369	0.232369	0.232369	0.232369	0.232369	0.232369	0	1	0	1	0	1
1700034K08Rik	NR_040756	0.232369	0.232369	0.232369	0.232369	0.232369	0.232369	0.232369	0.232369	0.232369	0	1	0	1	0	1
1700034O15Rik	NM_029671	0.232369	0.232369	0.304836	0.307539	0.232369	0.232369	0.232369	0.232369	0.232369	0	1	0	1	0	1
1700034P13Rik	NR_040462	8.09601	9.49658	9.49366	10.0581	10.9125	11.5657	10.0843	12.1614	11.1296	0.188197	0.619783	0.168549	0.656796	-0.0196478	0.957365
1700036G14Rik	NR_040542	0.232369	0.232369	0.232369	0.232369	0.232369	0.232369	0.232369	0.232369	0.232369	0	1	0	1	0	1
1700037C18Rik	NM_028484	1.61527	1.79369	2.14981	1.81449	1.81946	1.98556	1.18115	1.87065	1.86889	0.252072	0.76673	0.232942	0.783957	-0.0191296	0.981253
1700037H04Rik	NM_026091	11.4181	10.2202	9.68916	9.80829	9.95825	10.0679	9.61586	9.92499	9.5604	-0.0503784	0.893406	-0.069922	0.852455	-0.0195436	0.958861
1700039E15Rik	NM_001033176	0.290097	0.232369	0.232369	0.232369	0.232369	0.232369	0.232369	0.232369	0.232369	0	1	0	1	0	1
1700039E22Rik	NR_045315	0.232369	0.232369	0.232369	0.232369	0.232369	0.232369	0.232369	0.232369	0.232369	0	1	0	1	0	1
1700040L02Rik	NM_028491	0.658913	0.733209	0.608727	0.544685	0.678635	0.4773	0.530333	0.494384	0.568883	-0.550838	0.652358	-0.568957	0.641482	-0.01812	0.989157
1700041C23Rik	NR_033784	0.232369	0.232369	0.232369	0.232369	0.232369	0.232369	0.232369	0.232369	0.232369	0	1	0	1	0	1
1700041M19Rik	NR_040573	0.232369	0.232369	0.232369	0.232369	0.232369	0.232369	0.232369	0.232369	0.232369	0	1	0	1	0	1
1700042G07Rik	NM_001099295	0.232369	0.232369	0.232369	0.232369	0.232369	0.232369	0.232369	0.232369	0.232369	0	1	0	1	0	1
1700042G15Rik	NR_038178	0.232369	0.232369	0.232369	0.232369	0.232369	0.232369	0.232369	0.232591	0.232369	0	1	0	1	0	1
1700042O10Rik	NR_045178	0.232369	0.278104	0.455764	0.325059	0.27021	0.285235	0.232369	0.325683	0.392165	0	1	0	1	0	1
1700044C05Rik	NR_045624	0.232369	0.232369	0.232369	0.232369	0.232369	0.232369	0.232369	0.232369	0.232369	0	1	0	1	0	1
1700044K03Rik	NR_033785	0.232369	0.232369	0.232369	0.232369	0.232369	0.232369	0.232369	0.232369	0.232369	0	1	0	1	0	1
1700045H11Rik	NR_040649	0.232369	0.232369	0.232369	0.232369	0.232369	0.232369	0.232369	0.232369	0.232369	0	1	0	1	0	1
1700046C09Rik	NR_045918	0.232369	0.232369	0.232369	0.232369	0.232369	0.232369	0.232369	0.232369	0.232369	0	1	0	1	0	1
1700047G03Rik	NR_040447	0.232369	0.232369	0.232369	0.232369	0.232369	0.232369	0.232369	0.274966	0.287078	0	1	0	1	0	1
1700047L14Rik	NR_040691	0.232369	0.232369	0.232369	0.232369	0.232369	0.232369	0.232369	0.232369	0.232369	0	1	0	1	0	1
1700047M11Rik	NR_015458	0.232369	0.315015	0.232369	0.232369	0.232369	0.232369	0.285635	0.344784	0.304558	0	1	0	1	0	1
1700048M11Rik	NR_045300	3.23581	1.94569	2.60348	2.98127	2.00435	2.95549	1.79672	1.00918	2.10304	-0.663861	0.403234	-0.0224589	0.974796	0.641402	0.41939
1700048O20Rik	NR_033553	0.980672	0.874498	1.22262	0.889192	0.927391	0.684485	0.768561	1.04222	0.893784	-0.00318891	0.997726	-0.0218149	0.984438	-0.018626	0.986712
1700049E15Rik	NR_033636	0.232369	0.232369	0.232369	0.232369	0.232369	0.232369	0.232369	0.232369	0.232369	0	1	0	1	0	1
1700049E22Rik	NR_040525	0.232369	0.232369	0.232369	0.232369	0.232369	0.232369	0.232369	0.232369	0.232369	0	1	0	1	0	1
1700049L16Rik	NR_003644	0.232369	0.232369	0.232369	0.232369	0.232369	0.232369	0.232369	0.232369	0.232369	0	1	0	1	0	1
1700051A21Rik	NR_045922	0.232369	0.232369	0.232369	0.232369	0.232369	0.232369	0.232369	0.255846	0.232369	0	1	0	1	0	1
1700052I22Rik	NR_033786	0.486912	0.232369	0.232369	0.232369	0.232369	0.232369	0.232369	0.232369	0.232369	0	1	0	1	0	1
1700052K11Rik	NR_027956	1.72982	1.94556	2.51376	1.84047	2.99272	2.25437	1.44114	2.13543	2.56364	0.46886	0.567287	0.638106	0.42182	0.169246	0.817587
1700052N19Rik	NM_024261	10.8252	9.22704	10.1758	10.0242	9.39674	10.2652	7.88803	8.1679	9.72364	-0.159866	0.685754	0.0258485	0.946044	0.185715	0.635639
1700054A03Rik	NR_045320	0.232369	0.232369	0.232369	0.232369	0.232369	0.232369	0.232369	0.232369	0.232369	0	1	0	1	0	1
1700054K19Rik	NR_027865	0.232369	0.232369	0.232369	0.232369	0.232369	0.232369	0.232369	0.232369	0.232369	0	1	0	1	0	1
1700054M17Rik	NR_045919	0.232369	0.232369	0.232369	0.232369	0.232369	0.232369	0.232369	0.232369	0.232369	0	1	0	1	0	1
1700055C04Rik	NR_040726	0.232369	0.232369	0.232369	0.232369	0.232369	0.232369	0.232369	0.411002	0.232369	0	1	0	1	0	1
1700056E22Rik	NM_028516	2.77575	2.94726	2.68051	3.03634	3.12661	2.91793	2.62148	3.215	3.37901	-0.00330411	0.996079	-0.0226068	0.973176	-0.0193027	0.977094
1700057G04Rik	NM_001033184	0.232369	0.232369	0.232369	0.232369	0.232369	0.232369	0.232369	0.232369	0.232369	0	1	0	1	0	1
1700057H15Rik	NR_040774	0.232369	0.232369	0.232369	0.232369	0.232369	0.232369	0.232369	0.232369	0.232369	0	1	0	1	0	1
1700060C16Rik	NR_045732	0.232369	0.232369	0.232369	0.232369	0.232369	0.232369	0.232369	0.232369	0.232369	0	1	0	1	0	1
1700060C20Rik	NR_036606	0.232369	0.232369	0.232369	0.232369	0.232369	0.232369	0.232369	0.232369	0.232369	0	1	0	1	0	1
1700061F12Rik	NR_038180	0.232369	0.232369	0.232369	0.232369	0.232369	0.232369	0.232369	0.232369	0.232369	0	1	0	1	0	1
1700061G19Rik	NM_030141	0.447897	0.550918	0.405251	0.680693	0.554503	0.355107	0.734231	0.509192	0.386948	0.544495	0.656129	-3.70862	0.094173	-4.25311	0.040593
1700061I17Rik	NR_038029	0.232369	0.232369	0.232369	0.232369	0.232369	0.232369	0.232369	0.232369	0.232369	0	1	0	1	0	1
1700063A18Rik	NR_040467	0.232369	0.232369	0.232369	0.232369	0.232369	0.232369	0.232369	0.232369	0.232369	0	1	0	1	0	1
1700063D05Rik	NR_040392	1.89173	1.53393	1.77356	1.91097	2.05983	3.24134	2.2914	3.34392	2.64391	0.213585	0.785648	0.382706	0.615051	0.16912	0.817717
1700063O14Rik	NR_045383	0.232369	0.232369	0.232369	0.232369	0.232369	0.232369	0.232369	0.232369	0.232369	0	1	0	1	0	1
1700064J06Rik	NR_045348	0.232369	0.232369	0.232369	0.232369	0.232369	0.232369	0.232369	0.232369	0.232369	0	1	0	1	0	1
1700064M15Rik	NR_045288	0.232369	0.232369	0.232369	0.323902	0.232369	0.284575	0.232369	0.232369	0.232369	0	1	0	1	0	1
1700065D16Rik	NM_028533	0.283913	0.263406	0.338489	0.279545	0.296568	0.304121	0.262374	0.316802	0.327254	0	1	0	1	0	1
1700065I16Rik	NR_040315	0.232369	0.232369	0.232369	0.232369	0.232369	0.232369	0.232369	0.232369	0.289504	0	1	0	1	0	1
1700065J11Rik	NR_040526	0.232369	0.232369	0.232369	0.232369	0.232369	0.232369	0.232369	0.232369	0.232369	0	1	0	1	0	1
1700065J18Rik	NR_040468	0.232369	0.232369	0.232369	0.232369	0.232369	0.232369	0.232369	0.232369	0.232369	0	1	0	1	0	1
1700065O20Rik	NR_045386	0.232369	0.232369	0.232369	0.232369	0.232369	0.2786	0.232369	0.232369	0.232369	0	1	0	1	0	1
1700066B17Rik	NR_040465	0.232369	0.232369	0.232369	0.232369	0.232369	0.232369	0.232369	0.232369	0.232369	0	1	0	1	0	1
1700066B19Rik	NM_001033168	0.500834	0.596092	0.536927	0.600938	0.662284	0.482626	0.377487	0.562191	0.474427	0.544557	0.656094	-0.913303	0.551252	-1.45786	0.300783
1700066M21Rik	NM_028546	2.79716	4.01277	2.95356	2.86782	3.84235	2.26121	2.64139	2.64876	3.4103	0.281417	0.660674	-0.189226	0.784298	-0.470643	0.475152
1700066N21Rik	NR_045924	0.232369	0.232369	0.232369	0.232369	0.232369	0.232369	0.232369	0.232369	0.232369	0	1	0	1	0	1
1700066O22Rik	NR_015541	0.232369	0.232369	0.232369	0.232369	0.232369	0.262823	0.232369	0.232369	0.232369	0	1	0	1	0	1
1700067G17Rik	NR_040471	0.232369	0.232369	0.232369	0.232369	0.232369	0.232369	0.232369	0.232369	0.232369	0	1	0	1	0	1
1700067K01Rik	NM_183097	0.583201	0.68505	0.630367	0.691081	0.719276	0.781792	0.786706	0.848102	1.26042	-0.00318891	0.997726	-0.0218149	0.984438	-0.018626	0.986712
1700067P10Rik	NM_026625	0.232369	0.232369	0.232369	0.232369	0.232369	0.232369	0.232369	0.232369	0.232369	0	1	0	1	0	1
1700069L16Rik	NR_033216	0.232369	0.232369	0.232369	0.232369	0.232369	0.232369	0.232369	0.232369	0.232369	0	1	0	1	0	1
1700069P05Rik	NR_040527	0.232369	0.232369	0.232369	0.232369	0.232369	0.232369	0.232369	0.232369	0.232369	0	1	0	1	0	1
1700071K01Rik	NM_001033765	0.232369	0.232369	0.232369	0.232369	0.232369	0.232369	0.232369	0.232369	0.232369	0	1	0	1	0	1
1700071M16Rik	NR_045444	0.232369	0.311738	0.232369	0.339159	0.232369	0.262823	0.232369	0.268205	0.232369	0	1	0	1	0	1
1700072B07Rik	NR_040727	0.232369	0.232369	0.232369	0.232369	0.232369	0.232369	0.232369	0.232369	0.232369	0	1	0	1	0	1
1700072O05Rik	NR_045733	0.232369	0.232369	0.232369	0.232369	0.232369	0.232369	0.232369	0.232369	0.232369	0	1	0	1	0	1
1700073E17Rik	NR_003625	0.242404	0.232369	0.241223	0.250738	0.262367	0.253323	0.23821	0.235451	0.264037	0	1	0	1	0	1
1700074H08Rik	NR_045296	0.232369	0.232369	0.232369	0.232369	0.232369	0.232369	0.232369	0.232369	0.232369	0	1	0	1	0	1
1700074P13Rik	NM_028550	0.232369	0.232369	0.232369	0.232369	0.232369	0.232369	0.232369	0.232369	0.232369	0	1	0	1	0	1
1700080E11Rik	NM_028562	0.232369	0.232369	0.232369	0.232369	0.232369	0.232369	0.232369	0.232369	0.232369	0	1	0	1	0	1
1700080N15Rik	NR_040500	0.232369	0.232369	0.232369	0.232369	0.232369	0.232369	0.232369	0.232369	0.232369	0	1	0	1	0	1
1700080O16Rik	NM_028851	0.232369	0.232369	0.232369	0.232369	0.232369	0.232369	0.232369	0.232369	0.232369	0	1	0	1	0	1
1700081H04Rik	NR_040693	0.232369	0.232369	0.232369	0.232369	0.232369	0.232369	0.232369	0.261753	0.232369	0	1	0	1	0	1
1700084C01Rik	NM_001033185	0.232369	0.232369	0.232369	0.232369	0.232369	0.232369	0.232369	0.232369	0.232369	0	1	0	1	0	1
1700084E18Rik	NR_028299	1.95812	3.00344	3.44697	2.16286	1.95194	2.13422	1.7951	2.47032	3.4092	0.213575	0.785658	0.382759	0.615002	0.169185	0.81765
1700084F23Rik	NR_045965	0.232369	0.232369	0.232369	0.232369	0.232369	0.232369	0.232369	0.232369	0.232369	0	1	0	1	0	1
1700084J12Rik	NR_033608	0.98557	0.685905	0.86003	0.691947	0.576349	1.04058	0.670829	0.797856	1.09069	-0.00318891	0.997726	-0.0218149	0.984438	-0.018626	0.986712
1700085C21Rik	NR_046045	0.232369	0.232369	0.276691	0.232369	0.232369	0.232369	0.232369	0.232369	0.232369	0	1	0	1	0	1
1700086L19Rik	NR_030733	0.232369	0.232369	0.232369	0.232369	0.232369	0.232369	0.232369	0.232369	0.232369	0	1	0	1	0	1
1700086O06Rik	NR_015475	0.382062	0.415079	0.44184	0.394524	0.314359	0.36872	0.232411	0.350387	0.427833	0	1	0	1	0	1
1700088E04Rik	NM_138581	17.1343	17.2453	16.778	21.7819	18.6133	20.2051	21.3791	20.0284	18.0448	-0.102659	0.712773	-0.148205	0.596593	-0.0455458	0.872789
1700092C02Rik	NR_045467	0.232369	0.232369	0.232369	0.232369	0.232369	0.232369	0.232369	0.232369	0.232369	0	1	0	1	0	1
1700092C10Rik	NR_045931	0.232369	0.232369	0.232369	0.232369	0.232369	0.232369	0.232369	0.232369	0.232369	0	1	0	1	0	1
1700092E19Rik	NR_045933	0.232369	0.232369	0.232369	0.232369	0.232369	0.232369	0.232369	0.232369	0.232369	0	1	0	1	0	1
1700092K14Rik	NR_045930	0.232369	0.232369	0.232369	0.232369	0.232369	0.232369	0.232369	0.232369	0.232369	0	1	0	1	0	1
1700092M07Rik	NM_001177347	0.482629	0.910485	0.894814	2.06477	1.16748	1.9307	1.39784	1.92338	1.417	0.392843	0.707987	0.373941	0.721402	-0.018902	0.984647
1700093K21Rik	NM_001110133	0.271889	0.232369	0.232369	0.232369	0.232369	0.232369	0.232369	0.232369	0.232369	0	1	0	1	0	1
1700094D03Rik	NM_028567	8.01743	8.51847	7.98908	8.28519	7.79499	8.37073	6.72569	7.07775	9.31825	0.0576611	0.892194	0.0965922	0.818679	0.0389311	0.925634
1700094J05Rik	NR_040580	2.95762	3.3469	4.55084	3.99924	4.34715	3.45507	4.21467	3.99043	3.56711	-0.00335014	0.995627	0.101073	0.865908	0.104423	0.861504
1700094M24Rik	NR_046049	0.232369	0.232369	0.232369	0.232369	0.232369	0.232369	0.232369	0.232369	0.232369	0	1	0	1	0	1
1700095A21Rik	NR_045468	0.538297	0.232369	0.277357	0.325702	0.270472	0.312219	0.321413	0.29501	0.353047	-2.81491	0.238769	-2.81491	0.236468	0	1
1700095B10Rik	NR_040675	0.232369	0.232369	0.232369	0.232369	0.232369	0.232369	0.232369	0.232369	0.273644	0	1	0	1	0	1
1700096J18Rik	NR_027883	1.29084	0.391707	1.1663	1.03967	0.759707	0.50864	0.643147	0.882559	1.62414	-0.550827	0.652364	0.37388	0.721443	0.924707	0.420245
1700096K18Rik	NR_027388	1.36599	1.57624	2.10782	1.3996	2.21791	1.48988	0.974769	1.23337	2.02106	0.703164	0.480545	0.684165	0.492496	-0.0189995	0.982896
1700097N02Rik	NR_045287	9.52111	18.7209	14.651	9.70999	12.7872	12.7498	13.0296	20.6888	12.7446	0.677635	0.036694	0.288814	0.401556	-0.388821	0.207173
1700100L14Rik	NR_045934	0.232369	0.232369	0.232369	0.232369	0.232369	0.232369	0.232369	0.232369	0.232369	0	1	0	1	0	1
1700101E01Rik	NM_001085514	0.293035	0.341959	0.392955	0.343419	0.459052	0.422383	0.373631	0.318776	0.232369	0	1	0	1	0	1
1700101I11Rik	NR_045270	0.232369	0.232369	0.232369	0.232369	0.232369	0.232369	0.232369	0.232369	0.232369	0	1	0	1	0	1
1700101O22Rik	NR_045045	0.232369	0.232369	0.232369	0.232369	0.232369	0.232369	0.232369	0.232369	0.232369	0	1	0	1	0	1
1700102H20Rik	NR_045302	0.455034	0.232369	0.625304	0.436163	0.232382	0.348597	0.880467	0.232369	0.232369	-2.81497	0.238762	-0.0197235	0.991005	2.79525	0.24147
1700102P08Rik	NM_053216	2.7484	3.52975	3.27943	2.49002	3.25553	3.34852	5.45918	3.62648	4.12448	0.131985	0.832796	-0.0228114	0.971546	-0.154796	0.804407
1700105P06Rik	NR_045703	0.35802	0.232369	0.232369	0.347371	0.326269	0.297961	0.232369	0.232369	0.232369	0	1	0	1	0	1
1700106J16Rik	NM_028859	0.232369	0.232369	0.270709	0.232369	0.232369	0.300418	0.232369	0.232369	0.232369	0	1	0	1	0	1
1700108F19Rik	NR_015485	0.232369	0.232369	0.232369	0.232369	0.232369	0.232369	0.232369	0.232369	0.232369	0	1	0	1	0	1
1700108J01Rik	NR_015532	0.232369	0.232369	0.232369	0.232369	0.232369	0.232369	0.232369	0.232369	0.232369	0	1	0	1	0	1
1700109G14Rik	NR_033788	0.232369	0.232369	0.232369	0.232369	0.232369	0.232369	0.232369	0.232369	0.232369	0	1	0	1	0	1
1700109G15Rik	NR_046197	0.232369	0.232369	0.232369	0.232369	0.232369	0.232369	0.232369	0.232369	0.232369	0	1	0	1	0	1
1700109H08Rik	NM_029843	2.90796	2.49309	2.3647	2.91819	3.52187	3.1159	3.36141	3.09532	3.09224	-0.00336507	0.996008	-0.18928	0.78424	-0.185915	0.787979
1700109I08Rik	NR_045936	0.232369	0.232369	0.232369	0.232369	0.232369	0.232369	0.232369	0.232369	0.413496	0	1	0	1	0	1
1700110C19Rik	NR_045461	0.487798	0.539979	0.457745	0.544078	0.232369	0.321261	0.381062	0.28467	0.299541	-0.00284502	0.998701	-2.81491	0.236468	-2.81206	0.236857
1700110K17Rik	NR_040728	1.72001	2.44545	2.47152	1.67402	2.06345	1.92256	1.60778	2.16751	1.68217	-0.00327458	0.996791	-0.0224042	0.978045	-0.0191296	0.981253
1700111N16Rik	NR_033213	0.232369	0.232369	0.232369	0.232369	0.232369	0.232369	0.232369	0.232369	0.232369	0	1	0	1	0	1
1700112E06Rik	NM_028275	0.232369	0.232369	0.232369	0.232369	0.232369	0.232369	0.232369	0.232369	0.232369	0	1	0	1	0	1
1700112H15Rik	NR_040472	0.232369	0.232369	0.232369	0.232369	0.232369	0.232369	0.232369	0.232369	0.232369	0	1	0	1	0	1
1700113A16Rik	NR_045997	21.9166	19.2554	17.4171	16.9698	17.9181	18.1723	16.4479	17.2389	20.6898	-0.0296289	0.917728	0.00290543	0.99185	0.0325343	0.909322
1700113H08Rik	NM_029685	0.232369	0.232369	0.232369	0.232369	0.232369	0.232369	0.232369	0.232369	0.232369	0	1	0	1	0	1
1700119H24Rik	NR_040536	0.232369	0.232369	0.232369	0.232369	0.232369	0.232369	0.232369	0.232369	0.232369	0	1	0	1	0	1
1700120C14Rik	NR_045627	2.86676	4.34229	2.55681	3.73946	3.63287	4.23296	2.18417	3.91018	3.06649	0.405254	0.518679	0.126813	0.846653	-0.27844	0.649243
1700120E14Rik	NR_045368	0.232369	0.232369	0.232369	0.232369	0.232369	0.232369	0.232369	0.232369	0.232369	0	1	0	1	0	1
1700120G07Rik	NR_046050	0.232369	0.232369	0.232369	0.232369	0.232369	0.232369	0.232369	0.232369	0.232369	0	1	0	1	0	1
1700120K04Rik	NR_027915	3.48484	3.40507	2.29862	3.56641	2.56576	2.67728	3.11028	2.54994	2.90099	-0.152674	0.815899	-0.338649	0.615451	-0.185976	0.787913
1700121L16Rik	NR_045453	0.232369	0.232369	0.232369	0.232369	0.232369	0.232369	0.232369	0.232369	0.232369	0	1	0	1	0	1
1700121N20Rik	NR_036593	0.232369	0.232369	0.232369	0.232369	0.232369	0.232369	0.232369	0.265248	0.232369	0	1	0	1	0	1
1700122O11Rik	NM_029689	0.232369	0.232369	0.232369	0.232369	0.232369	0.354185	0.232369	0.232369	0.232369	0	1	0	1	0	1
1700123I01Rik	NM_001165919	0.263671	0.232369	0.232369	0.232369	0.232369	0.265049	0.232369	0.232369	0.232369	0	1	0	1	0	1
1700123L14Rik	NR_003643	0.232369	0.232369	0.232369	0.232369	0.232369	0.232369	0.232369	0.232369	0.232369	0	1	0	1	0	1
1700123M08Rik	NR_040577	0.846353	0.879356	0.954695	0.841147	1.15004	0.739846	0.560002	0.609523	0.757127	-0.00318891	0.997726	-0.0218149	0.984438	-0.018626	0.986712
1700123O12Rik	NR_045185	0.232369	0.232369	0.232369	0.232369	0.232369	0.232369	0.232369	0.306796	0.232369	0	1	0	1	0	1
1700123O20Rik	NM_021437	18.4502	17.6563	18.5932	18.5113	18.248	20.8785	21.9607	21.1389	19.7882	-0.0530258	0.849161	0.00105346	0.996949	0.0540792	0.845619
1700123O21Rik	NR_045799	0.232369	0.232369	0.232369	0.232369	0.232369	0.232369	0.232369	0.232369	0.232369	0	1	0	1	0	1
1700125G02Rik	NR_040651	0.232369	0.232369	0.232369	0.232369	0.232369	0.232369	0.232369	0.232369	0.232369	0	1	0	1	0	1
1700125G22Rik	NR_040548	0.232369	0.232369	0.232369	0.232369	0.232369	0.232369	0.232369	0.232369	0.232369	0	1	0	1	0	1
1700125H03Rik	NR_038181	0.390445	0.232369	0.232369	0.521726	0.232369	0.232369	0.41641	0.232369	0.232369	-2.81491	0.23877	-2.81491	0.236468	0	1
1700125H20Rik	NM_028589	0.289573	0.232369	0.232369	0.232369	0.232369	0.232369	0.265669	0.232369	0.277499	0	1	0	1	0	1
1700126H18Rik	NR_040695	0.232369	0.232369	0.232369	0.232369	0.232369	0.232369	0.232369	0.232369	0.232369	0	1	0	1	0	1
1700128A07Rik	NR_045938	0.232369	0.232369	0.232369	0.232369	0.232369	0.269503	0.232369	0.232369	0.232369	0	1	0	1	0	1
1700128F08Rik	NR_033618	1.01126	1.39755	0.89814	0.544253	0.996339	1.04556	0.629106	0.935093	0.904467	-0.00318891	0.997726	-0.0218149	0.984438	-0.018626	0.986712
1700129C05Rik	NM_026461	0.232369	0.232369	0.232369	0.232369	0.232369	0.232369	0.232369	0.232369	0.232369	0	1	0	1	0	1
1700129L04Rik	NR_015482	0.232369	0.232369	0.232369	0.232369	0.232369	0.232369	0.232369	0.232369	0.232369	0	1	0	1	0	1
1810006J02Rik	NR_040439	1.2138	1.09195	1.04584	1.92	1.83259	1.38122	1.04606	1.23715	0.889334	-0.00325129	0.99736	-0.417831	0.690184	-0.41458	0.692463
1810007C17Rik	NR_045472	0.232369	0.232369	0.232369	0.232369	0.232369	0.232369	0.232369	0.232369	0.232369	0	1	0	1	0	1
1810007D17Rik	NR_038136	0.232369	0.232369	0.232369	0.232369	0.232369	0.232369	0.232369	0.232369	0.232369	0	1	0	1	0	1
1810008I18Rik	NR_045301	0.232369	0.232369	0.232369	0.232369	0.232369	0.232369	0.232369	0.232369	0.232369	0	1	0	1	0	1
1810009A15Rik	NM_025463	37.2539	36.9661	41.6089	40.2056	45.782	36.8676	41.3984	40.5076	37.5671	0.0677704	0.736919	-0.035111	0.863492	-0.102881	0.610694
1810010D01Rik	NR_033626	0.835713	0.722824	1.0309	0.618916	0.81852	0.893779	0.443103	0.602987	0.517967	0.544557	0.656094	0.525931	0.667082	-0.018626	0.986712
1810010H24Rik	NM_001163473	0.232369	0.588444	0.754139	0.412779	0.563809	0.412441	0.576609	0.323181	0.38788	0.890488	0.561764	-0.0197235	0.991005	-0.910211	0.552582
1810011H11Rik	NM_001163616	0.232369	0.232369	0.263035	0.295989	0.336262	0.304941	0.272833	0.275067	0.314628	0	1	0	1	0	1
1810011O10Rik	NM_026931	0.232369	0.232369	0.232369	0.232369	0.232369	0.232369	0.232369	0.232369	0.232369	0	1	0	1	0	1
1810012K16Rik	NR_045473	0.493337	0.703789	0.577763	0.47122	0.427393	0.368599	0.764078	0.392674	0.335312	-0.00291288	0.998675	-0.0197235	0.991005	-0.0168106	0.99233
1810013A23Rik	NR_045427	0.232369	0.232369	0.232369	0.232369	0.541809	0.340446	0.232369	0.486722	0.395706	2.812	0.239562	0	1	-2.812	0.236864
1810013L24Rik	NM_001081400	16.2447	18.5036	17.3976	14.8772	15.6053	16.0694	20.5069	18.1191	16.956	0.0239163	0.934678	-0.0795568	0.787918	-0.103473	0.725268
1810014B01Rik	NR_015572	2.89652	3.10052	3.20371	2.86221	2.53096	2.52362	2.21332	2.18355	2.24328	-0.0032813	0.996318	-0.0224589	0.974796	-0.0191776	0.978477
1810018F18Rik	NR_038140	0.232369	0.232369	0.232369	0.232369	0.258885	0.232369	0.232369	0.254165	0.232369	0	1	0	1	0	1
1810019D21Rik	NR_040344	0.232369	0.368211	0.232369	0.438848	0.232369	0.271624	0.23237	0.232369	0.232369	0	1	0	1	0	1
1810020O05Rik	NR_045482	0.232369	0.232369	0.324694	0.232369	0.310565	0.232369	0.232369	0.264507	0.356196	0	1	0	1	0	1
1810021B22Rik	NR_040417	0.428387	0.586461	0.751233	0.322071	0.671827	0.641669	0.346477	0.653798	0.928269	4.25311	0.0417574	4.23448	0.0427717	-0.018626	0.986712
1810022K09Rik	NM_001099674	79.2305	67.1378	63.4196	70.0775	78.3341	73.7141	77.8763	73.3657	71.2077	-0.0620559	0.695115	-0.149419	0.349569	-0.0873628	0.587259
1810024B03Rik	NM_198630	0.398488	0.307389	0.305656	0.270379	0.480655	0.340766	0.232369	0.308901	0.39619	0	1	0	1	0	1
1810026B05Rik	NR_037569	15.7379	16.3477	16.5711	20.2922	21.5022	18.0114	21.0831	20.6989	22.6473	0.04603	0.868866	0.00166893	0.99524	-0.0443611	0.87308
1810026J23Rik	NM_178619	13.2141	12.7232	12.4871	13.3388	13.212	14.4068	15.1473	15.4685	17.1493	-0.00337976	0.991759	0.0451825	0.88895	0.0485622	0.880703
1810030O07Rik	NM_175141	24.8843	25.1727	24.7134	23.8647	23.6779	24.8746	21.8703	24.7633	25.5835	0.0563511	0.823099	0.0750596	0.764518	0.0187085	0.939928
1810032O08Rik	NR_027819	8.5322	7.84888	8.60414	10.2483	9.03364	10.9616	8.42069	11.0041	14.2153	0.0489113	0.901417	0.307668	0.414695	0.258757	0.488965
1810034E14Rik	NR_045798	4.09637	2.65046	2.10753	5.68873	3.5325	1.71637	4.474	2.53811	2.67112	-0.482002	0.414132	-1.00573	0.117311	-0.523725	0.45164
1810037I17Rik	NM_024461	22.2275	21.6467	22.7649	24.8602	27.3858	24.7171	23.3461	25.7454	22.588	0.0958812	0.703708	-0.00250189	0.992178	-0.098383	0.695424
1810041L15Rik	NM_001163145	0.232369	0.232369	0.232369	0.232369	0.232369	0.232369	0.232369	0.237111	0.232369	0	1	0	1	0	1
1810043G02Rik	NM_026431	3.60231	3.06255	3.04932	2.36976	3.52396	3.24148	2.36619	3.24667	3.00763	0.312747	0.642826	0.1441	0.834908	-0.168646	0.797002
1810043H04Rik	NM_001110242	23.0444	23.7212	21.8365	19.7192	25.122	20.8735	21.9223	20.5043	24.2286	0.103156	0.69193	0.0205409	0.937727	-0.0826155	0.749327
1810044D09Rik	NR_038153	1.63992	2.06872	1.7503	2.80889	1.9855	2.19175	1.68904	0.904851	1.46621	-0.475409	0.56186	-0.494354	0.546223	-0.0189448	0.982944
1810046K07Rik	NM_027217	0.232369	0.232369	0.232369	0.232369	0.232369	0.253036	0.232369	0.232369	0.263603	0	1	0	1	0	1
1810053B23Rik	NR_040486	0.232369	0.232369	0.232369	0.232369	0.232369	0.232369	0.232369	0.232369	0.232369	0	1	0	1	0	1
1810055G02Rik	NM_028077	1.91456	1.72801	2.20366	1.84416	1.7252	1.6319	1.59414	1.55632	1.72539	-0.00327458	0.996791	-0.0224042	0.978045	-0.0191296	0.981253
1810058I24Rik	NR_015608	20.3787	25.0064	23.4671	23.5546	25.8314	22.7757	21.1059	22.3472	22.5498	0.163637	0.525758	0.0630502	0.809249	-0.100587	0.692606
1810062G17Rik	NM_028183	1.23049	0.795817	0.947924	1.03171	0.931656	0.558018	0.63183	0.922127	1.16746	-0.00318891	0.997726	-0.0218149	0.984438	-0.018626	0.986712
1810062O18Rik	NR_033571	1.60307	1.39758	2.01093	2.29865	1.85926	1.87388	1.26498	1.22294	2.07709	-0.313641	0.736857	0.232942	0.783957	0.546584	0.541302
1810064F22Rik	NR_027981	0.518659	0.587044	0.808181	0.56861	0.525627	0.510757	0.50833	0.529009	0.532285	-0.00318891	0.997726	-0.0218149	0.984438	-0.018626	0.986712
1810065E05Rik	NM_027239	0.232369	0.232369	0.232369	0.232369	0.232369	0.232369	0.232369	0.232369	0.232369	0	1	0	1	0	1
2010001E11Rik	NM_001163503	0.599734	0.557797	0.425607	0.487775	0.483147	0.523714	0.37014	0.405955	0.524981	-0.00285081	0.998699	0.872376	0.569648	0.875226	0.568307
2010003K11Rik	NM_027237	0.232369	0.232369	0.232369	0.232369	0.232369	0.232369	0.232369	0.232369	0.232369	0	1	0	1	0	1
2010009K17Rik	NR_040609	0.232369	0.450047	0.657665	0.232369	0.592578	0.609795	0.372664	0.380411	0.61264	2.812	0.239562	4.23448	0.0427717	1.42248	0.31335
2010010A06Rik	NR_045393	0.232369	0.277533	0.232369	0.278135	0.232369	0.232369	0.290587	0.416667	0.232369	0	1	0	1	0	1
2010012O05Rik	NM_025563	2.67432	2.39775	2.07511	2.38703	2.46942	2.34413	1.79996	2.28917	2.19923	-0.220101	0.779268	-0.239231	0.760587	-0.0191296	0.981253
2010016I18Rik	NR_033207	41.4879	48.483	53.8347	34.2789	34.3136	40.3876	17.3277	22.0824	33.1007	0.173905	0.431121	0.443194	0.0363392	0.269289	0.191574
2010106C02Rik	NR_045435	0.232369	0.232369	0.318273	0.232369	0.232369	0.232369	0.232369	0.232369	0.232369	0	1	0	1	0	1
2010106E10Rik	NM_001168590	0.232369	0.232369	0.232369	0.232369	0.232369	0.232369	0.232369	0.232369	0.232369	0	1	0	1	0	1
2010107E04Rik	NM_027360	209.487	169.002	178.841	204.504	198.461	219.701	225.73	183.477	199.372	-0.222859	0.0543125	-0.121779	0.287661	0.10108	0.386921
2010107G12Rik	NM_001025573	0.39037	0.354691	0.331948	0.418297	0.316709	0.2795	0.311206	0.273964	0.303598	0	1	0	1	0	1
2010107G23Rik	NM_027251	0.232369	0.232369	0.283339	0.311675	0.275538	0.247446	0.249182	0.250111	0.346304	0	1	0	1	0	1
2010109A12Rik	NM_029363	0.873409	0.811366	0.911109	0.936423	1.66954	0.700859	0.605537	0.389879	0.434664	-0.00326119	0.997677	-0.568903	0.641512	-0.565641	0.643411
2010109I03Rik	NM_025929	1.42546	1.9607	1.69338	1.79544	1.36804	1.44825	1.22538	1.50054	1.6607	0.307221	0.742064	0.288149	0.757531	-0.0190715	0.982834
2010111I01Rik	NM_028079	1.68697	1.70288	1.45695	2.69959	2.13718	1.64653	2.24441	1.67512	1.30625	-0.220095	0.779274	-0.804639	0.350979	-0.584543	0.513379
2010204K13Rik	NR_027924	2.15332	1.77337	2.26269	1.10449	2.57288	2.40455	1.23256	1.03152	1.5571	0.562384	0.529697	0.543327	0.543747	-0.0190576	0.981322
2010300C02Rik	NM_028096	0.359687	0.347365	0.438322	0.378029	0.390946	0.437295	0.436187	0.37575	0.600668	0	1	2.79514	0.24188	2.79514	0.241483
2010308F09Rik	NR_045429	0.232369	0.232369	0.232369	0.232369	0.232369	0.232369	0.232369	0.232369	0.232369	0	1	0	1	0	1
2010310C07Rik	NR_045169	0.301174	0.232369	0.293079	0.232369	0.283788	0.232369	0.232369	0.232369	0.340935	0	1	0	1	0	1
2010320M18Rik	NR_029440	3.49331	3.54586	3.97281	4.33616	4.7407	4.10504	3.31708	4.53905	5.63495	0.475378	0.420607	0.45586	0.439983	-0.019518	0.971413
2200002D01Rik	NM_028179	3.58015	2.46733	3.57155	2.4971	3.93073	2.35989	1.41862	2.28882	2.7587	0.185165	0.800793	0.332667	0.641132	0.147502	0.831065
2200002J24Rik	NM_026961	0.232369	0.232369	0.232369	0.232369	0.232369	0.232369	0.232369	0.232369	0.232369	0	1	0	1	0	1
2210010C04Rik	NM_023333	0.232369	0.252924	0.252449	0.274027	0.28339	0.268009	0.232369	0.260328	0.232369	0	1	0	1	0	1
2210013O21Rik	NR_028432	7.47035	8.48056	7.45435	7.84752	8.8767	8.24816	7.87169	6.54832	8.02396	0.0575415	0.892415	-0.022925	0.957459	-0.0804664	0.849978
2210015D19Rik	NR_015577	3.35961	3.34914	3.75285	3.76078	4.3826	3.63806	2.47655	2.7164	4.29471	0.146107	0.823689	0.385864	0.538909	0.239757	0.695395
2210016F16Rik	NM_027335	9.8856	9.46867	9.57482	10.2239	10.3924	9.23781	8.52912	10.3429	10.2538	-0.00331994	0.99312	-0.0228442	0.952685	-0.0195242	0.959555
2210016L21Rik	NM_028211	16.91	14.225	17.1795	17.1966	16.4466	18.0158	18.177	15.9634	17.3496	-0.179706	0.551135	-0.022974	0.93752	0.156732	0.603182
2210018M11Rik	NM_172280	15.8023	16.0833	12.6119	16.4534	15.138	13.5753	16.7829	14.6818	14.1416	-0.0942083	0.757913	-0.279223	0.373703	-0.185015	0.561347
2210019I11Rik	NR_038157	0.232369	0.232369	0.232369	0.232369	0.232369	0.232369	0.232369	0.254253	0.232369	0	1	0	1	0	1
2210039B01Rik	NR_044985	13.4532	7.73724	14.5041	8.5168	7.00563	17.3883	4.2583	4.02073	6.03786	-0.452273	0.300545	0.522441	0.158856	0.974714	0.0147026
2210404O09Rik	NM_001256493	4.13814	4.10177	4.3455	3.93047	4.22043	4.88051	3.69221	3.78809	3.81081	-0.00331902	0.995483	0.0912335	0.873968	0.0945526	0.86942
2210407C18Rik	NM_144544	0.232369	0.232369	0.232369	0.232369	0.232369	0.232369	0.232369	0.232369	0.232369	0	1	0	1	0	1
2210408F21Rik	NR_040257	0.232369	0.232369	0.232369	0.282327	0.232369	0.232369	0.232369	0.265899	0.232369	0	1	0	1	0	1
2210408I21Rik	NM_001081353	0.448172	0.542347	0.599052	0.403277	0.397866	0.361486	0.544347	0.393994	0.463449	-0.00291288	0.998675	-0.0197235	0.991005	-0.0168106	0.99233
2210409D07Rik	NR_045360	0.232369	0.232369	0.232369	0.232369	0.232369	0.232369	0.232369	0.232369	0.232369	0	1	0	1	0	1
2210409E12Rik	NR_003492	0.232369	0.232369	0.232369	0.232369	0.232369	0.298807	0.232369	0.310548	0.232369	0	1	0	1	0	1
2210414B05Rik	NR_040643	0.232369	0.232369	0.232369	0.232369	0.232369	0.232369	0.232369	0.232369	0.232369	0	1	0	1	0	1
2210416O15Rik	NR_045499	0.232369	0.232369	0.262304	0.26342	0.232369	0.232369	0.232369	0.253209	0.232369	0	1	0	1	0	1
2210417A02Rik	NR_028285	0.487303	0.347499	0.457308	0.349033	0.232369	0.49853	0.454976	0.310668	0.534057	0	1	2.79514	0.24188	2.79514	0.241483
2210420H20Rik	NR_045389	0.232369	0.326542	0.40103	0.375511	0.362232	0.304939	0.232369	0.245178	0.300917	0	1	0	1	0	1
2300002M23Rik	NM_175148	0.232369	0.232369	0.232369	0.232369	0.232369	0.232369	0.232369	0.232369	0.232369	0	1	0	1	0	1
2300003K06Rik	NM_001195383	0.232369	0.232369	0.232369	0.232369	0.232369	0.232369	0.232369	0.232369	0.232369	0	1	0	1	0	1
2300005B03Rik	NM_001081961	0.232369	0.232369	0.232369	0.232369	0.232369	0.232369	0.331113	0.232369	0.366193	0	1	0	1	0	1
2300009A05Rik	NM_027090	16.7993	18.1279	16.9242	17.1369	16.1264	16.3018	15.9366	15.8411	16.9233	-0.00328073	0.991228	-0.0228917	0.938854	-0.0196109	0.947604
2310001H17Rik	NR_040265	7.21559	7.73718	9.97167	7.19069	7.68913	8.51597	6.46726	7.59569	7.03446	0.25776	0.557872	0.353105	0.41331	0.095345	0.817529
2310001K24Rik	NR_028122	0.232369	0.232369	0.384973	0.390664	0.361619	0.322653	0.635093	0.232369	0.505265	-2.81497	0.238762	-0.0198329	0.990962	2.79514	0.241483
2310002D06Rik	NR_045490	0.232369	0.232369	0.232369	0.36515	0.232369	0.232369	0.232369	0.232369	0.232369	0	1	0	1	0	1
2310002L09Rik	NM_027104	0.232369	0.232369	0.232369	0.232369	0.232369	0.232369	0.232369	0.232369	0.232369	0	1	0	1	0	1
2310003H01Rik	NM_027980	6.66033	7.25837	7.64614	7.32481	8.75254	5.90498	5.21869	6.66126	7.91533	0.270123	0.54815	0.187041	0.680752	-0.0830823	0.848294
2310005A03Rik	NR_040634	0.436214	0.272911	0.444933	0.320942	0.315461	0.300085	0.328379	0.381744	0.290849	0	1	0	1	0	1
2310005E17Rik	NR_045498	0.232369	0.232369	0.232369	0.232369	0.232369	0.232369	0.232369	0.232369	0.232369	0	1	0	1	0	1
2310005G13Rik	NM_183281	0.232369	0.232369	0.232369	0.232369	0.234671	0.235049	0.232369	0.234734	0.232369	0	1	0	1	0	1
2310007B03Rik	NM_001159940	0.232369	0.232369	0.232369	0.232369	0.232369	0.232369	0.232369	0.232369	0.232369	0	1	0	1	0	1
2310007L24Rik	NM_029345	0.609328	0.709035	0.564976	0.577381	0.457734	0.507861	0.495696	0.463925	1.0056	-0.896493	0.559067	0.525931	0.667082	1.42242	0.31337
2310008N11Rik	NR_045904	0.232369	0.232369	0.232369	0.232369	0.232369	0.232369	0.232369	0.232369	0.232369	0	1	0	1	0	1
2310009A05Rik	NR_040377	14.4741	17.5218	19.6895	18.8734	24.4938	21.7363	16.1894	19.3281	18.8378	0.311534	0.276813	0.292218	0.307741	-0.0193162	0.943477
2310009B15Rik	NM_001081226	8.64451	7.93889	6.80649	9.80139	8.67423	10.7715	7.5778	9.45979	10.4717	-0.057404	0.886407	0.0291805	0.941086	0.0865845	0.827948
2310010J17Rik	NR_046006	7.78253	7.96105	8.09235	6.22128	9.85978	10.0248	6.62072	10.2113	10.4154	0.408832	0.329382	0.389223	0.353165	-0.019609	0.960048
2310011J03Rik	NM_025521	17.9046	19.1238	18.072	17.8218	21.6621	18.3981	15.8313	17.5306	19.4597	0.17824	0.531319	0.0577642	0.841762	-0.120476	0.668196
2310014L17Rik	NM_029809	0.770058	0.941154	0.591394	0.990499	1.10117	0.9227	1.146	1.28572	1.28714	-0.00318891	0.997726	-0.0218149	0.984438	-0.018626	0.986712
2310015A10Rik	NR_033514	2.46566	2.02634	3.51938	1.90238	1.57464	2.26635	1.13411	1.48163	2.12174	-0.00324164	0.997082	0.638214	0.421742	0.641456	0.419351
2310015B20Rik	NR_038041	0.232369	0.232369	0.232369	0.401261	0.232369	0.232369	0.232369	0.232369	0.232369	0	1	0	1	0	1
2310015D24Rik	NR_037997	0.232369	0.232369	0.232369	0.232369	0.232369	0.232369	0.232369	0.272313	0.232369	0	1	0	1	0	1
2310016D03Rik	NR_045491	0.232369	0.232369	0.232369	0.232369	0.232369	0.232369	0.232369	0.232369	0.232369	0	1	0	1	0	1
2310020H05Rik	NR_045495	0.232369	0.232369	0.232369	0.232369	0.232369	0.232369	0.232369	0.232369	0.232369	0	1	0	1	0	1
2310022A10Rik	NM_001122767	8.95117	8.47984	9.17693	9.6341	8.54736	7.58215	8.9664	8.25352	8.93194	-0.165844	0.680028	-0.129112	0.745859	0.0367322	0.928481
2310022B05Rik	NM_175149	3.03246	2.35064	2.15119	3.23746	3.07908	2.16152	2.82219	1.8127	1.64529	-0.358472	0.615452	-0.59439	0.42172	-0.235918	0.763799
2310030A07Rik	NR_040603	0.232369	0.232369	0.232369	0.232369	0.232369	0.232369	0.232369	0.232369	0.232369	0	1	0	1	0	1
2310030G06Rik	NM_025865	0.232369	0.232369	0.232369	0.232369	0.232369	0.232369	0.232369	0.232369	0.232369	0	1	0	1	0	1
2310033P09Rik	NM_024210	14.9481	14.9452	16.6692	15.4916	17.9043	15.9736	13.0821	19.069	17.6134	0.269927	0.378105	0.222392	0.469751	-0.0475345	0.871724
2310034G01Rik	NR_040418	0.30789	0.368792	0.299004	0.301489	0.232369	0.311215	0.364258	0.278759	0.232369	0	1	0	1	0	1
2310034O05Rik	NR_040679	0.232369	0.232369	0.275464	0.232369	0.232369	0.232369	0.232369	0.232369	0.232369	0	1	0	1	0	1
2310035C23Rik	NM_029349	12.1118	16.1223	11.7802	14.5165	14.2079	14.8069	13.3758	15.4398	13.9184	0.166001	0.606225	0.0124862	0.969733	-0.153514	0.631591
2310036O22Rik	NM_026760	94.5953	88.0679	92.5994	102.087	99.2552	89.0798	100.84	96.9451	97.892	-0.0729707	0.611863	-0.113014	0.433077	-0.0400431	0.782962
2310039H08Rik	NM_025966	10.1539	10.3138	10.0124	11.5832	10.9486	8.28444	8.08358	9.18369	9.58855	-0.00328524	0.993081	-0.121722	0.751939	-0.118437	0.758423
2310039L15Rik	NR_045337	16.5374	19.3075	18.8847	15.8124	17.6109	16.8889	15.9159	17.0474	14.906	0.136384	0.643359	0.0348134	0.907144	-0.10157	0.727815
2310040G24Rik	NR_040292	0.232369	0.232369	0.282535	0.232369	0.462215	0.390602	0.454972	0.388965	0.534054	0	1	2.79514	0.24188	2.79514	0.241483
2310042E22Rik	NM_025634	1.61828	1.33688	1.09556	1.50083	1.69455	0.998401	1.18152	1.43425	1.32576	-0.313641	0.736857	-0.728221	0.464735	-0.41458	0.692463
2310043L19Rik	NR_037994	0.232369	0.232369	0.232369	0.232369	0.232369	0.232369	0.232369	0.232369	0.232369	0	1	0	1	0	1
2310043O21Rik	NR_045757	0.232369	0.232369	0.232369	0.232369	0.232369	0.28758	0.232369	0.232369	0.31581	0	1	0	1	0	1
2310045N01Rik	NM_001145552	46.675	48.4169	52.6099	51.1995	56.7459	54.7667	48.4037	50.9953	53.7427	0.0919056	0.617692	0.126924	0.487361	0.0350188	0.846014
2310047M10Rik	NM_028005	5.53158	5.79149	5.32208	7.53278	7.51328	6.42771	6.69122	6.98005	7.11312	-0.00339248	0.99397	-0.243425	0.601057	-0.240032	0.606139
2310050C09Rik	NM_025621	0.232369	0.232369	0.232369	0.232369	0.232369	0.232369	0.232369	0.263762	0.232369	0	1	0	1	0	1
2310057J18Rik	NM_026336	0.232369	0.232369	0.232369	0.232369	0.232369	0.232369	0.232369	0.232369	0.232369	0	1	0	1	0	1
2310057M21Rik	NM_026655	5.8936	5.66279	5.96323	4.85148	6.16847	5.76491	5.54615	5.7587	6.49907	0.078331	0.872912	0.0588544	0.904333	-0.0194766	0.967836
2310061I04Rik	NM_001033630	20.965	17.2665	16.4972	18.3117	16.8714	17.3445	13.0945	14.1708	16.992	-0.118274	0.691974	-0.0791305	0.789024	0.0391432	0.896618
2310061J03Rik	NR_027965	2.23363	2.28327	2.77919	1.81746	3.02217	3.16556	1.73342	2.66737	3.299	0.402002	0.597334	0.549379	0.457974	0.147377	0.831204
2310061N02Rik	NM_027155	0.232369	0.232369	0.232369	0.232369	0.232369	0.232369	0.232369	0.232369	0.232369	0	1	0	1	0	1
2310065F04Rik	NR_038055	0.232369	0.232369	0.232369	0.232369	0.232369	0.232369	0.232369	0.232369	0.232369	0	1	0	1	0	1
2310067B10Rik	NM_028014	11.001	10.7984	11.3297	11.4277	12.6441	11.4416	9.48539	11.1214	11.3494	0.170861	0.637458	0.0669169	0.855562	-0.103944	0.771075
2310068J16Rik	NR_028124	0.424755	0.232369	0.274806	0.36443	0.340198	0.282583	0.456356	0.498269	0.308259	0	1	0	1	0	1
2310069B03Rik	NR_040520	0.232369	0.232369	0.256287	0.232369	0.232369	0.232369	0.232369	0.232369	0.232369	0	1	0	1	0	1
2310069G16Rik	NR_040309	0.232369	0.232369	0.232369	0.232369	0.232369	0.232369	0.232369	0.232369	0.232369	0	1	0	1	0	1
2310079G19Rik	NM_027173	0.232369	0.232369	0.232369	0.232369	0.232369	0.232369	0.232369	0.232369	0.232369	0	1	0	1	0	1
2310081J21Rik	NR_045474	0.232369	0.232369	0.232369	0.232369	0.232369	0.232369	0.232369	0.232369	0.232369	0	1	0	1	0	1
2410002F23Rik	NM_025880	36.4986	36.0805	37.1125	36.2857	35.658	38.5749	25.5606	30.9971	36.4372	0.0685747	0.753466	0.169819	0.428477	0.101244	0.633244
2410003L11Rik	NR_045496	0.340467	0.232369	0.423127	0.924923	0.232369	0.458085	0.232369	0.232369	0.31765	-2.81491	0.23877	-2.81491	0.236468	0	1
2410004B18Rik	NM_025555	16.364	18.2645	17.7468	20.4942	20.0681	19.6724	21.5113	21.1753	20.9923	0.0210843	0.939478	0.00135351	0.996109	-0.0197308	0.943137
2410004I01Rik	NR_037963	0.232369	0.232369	0.232369	0.232369	0.232369	0.232369	0.232369	0.232369	0.232369	0	1	0	1	0	1
2410004N09Rik	NR_038151	39.1792	34.9716	35.0437	39.658	41.0168	45.825	31.0801	32.6446	37.1279	-0.0164722	0.937603	0.0784146	0.70471	0.0948867	0.647175
2410004P03Rik	NM_001201332	0.558712	0.411771	0.45771	0.492091	0.39141	0.232388	0.496461	0.650515	0.478323	-0.00284003	0.998703	-2.81491	0.236468	-2.81207	0.236855
2410006H16Rik	NR_030738	111.605	117.721	140.141	149.442	158.613	165.242	142.586	140.116	152.271	0.0413062	0.747951	0.154226	0.223867	0.11292	0.370853
2410007B07Rik	NR_040539	0.232369	0.425046	0.514705	0.329991	0.351933	0.315888	0.294459	0.396167	0.484815	0	1	2.79525	0.241867	2.79525	0.24147
2410012E07Rik	NR_045939	0.345213	0.311833	0.311122	0.274381	0.232369	0.26332	0.232369	0.338498	0.321395	0	1	0	1	0	1
2410015M20Rik	NM_153152	40.4144	37.6099	41.5487	46.9724	45.5144	42.5183	47.5272	43.796	41.2793	-0.0803833	0.679946	-0.122461	0.531021	-0.0420778	0.831422
2410016O06Rik	NM_023633	11.2689	11.0377	10.4791	10.5597	11.4191	11.282	13.1297	11.97	12.4808	-0.0450245	0.899007	-0.107564	0.763339	-0.0625397	0.861966
2410017I17Rik	NR_033517	0.333604	0.232369	0.321693	0.232369	0.333241	0.285215	0.291301	0.273826	0.232369	0	1	0	1	0	1
2410021H03Rik	NR_045428	0.469488	0.303759	0.47646	0.328823	0.468638	0.521191	0.669477	0.426577	0.294726	-2.81497	0.238762	-0.0197778	0.990984	2.7952	0.241477
2410088K16Rik	NR_040493	0.232369	0.37882	0.518502	0.232369	0.353541	0.317011	0.326757	0.331969	0.360289	0	1	2.79525	0.241867	2.79525	0.24147
2410089E03Rik	NM_001162906	5.06611	5.32011	5.63093	4.37331	4.32953	4.86404	5.45489	4.22566	4.63568	-0.108948	0.844205	0.16778	0.750473	0.276728	0.60634
2410114N07Rik	NR_040652	0.725887	0.621023	0.679481	0.800913	0.507034	0.676411	0.686734	0.784263	0.673681	-0.00318891	0.997726	-0.0218149	0.984438	-0.018626	0.986712
2410124H12Rik	NM_029740	0.232369	0.232369	0.232369	0.232369	0.232369	0.232369	0.232369	0.232369	0.232369	0	1	0	1	0	1
2410127L17Rik	NM_026120	9.00668	7.1879	7.8096	7.25922	7.62659	7.32218	8.47818	7.67205	8.35138	-0.0643335	0.879808	-0.0838308	0.843786	-0.0194973	0.963813
2410131K14Rik	NM_001081236	7.40435	6.8556	6.79723	7.30397	7.36973	7.18802	7.14562	6.30786	6.52553	-0.0731892	0.871943	-0.0228392	0.959412	0.05035	0.911702
2410137M14Rik	NM_029747	0.232369	0.232369	0.232369	0.232369	0.232369	0.232369	0.232369	0.232369	0.232369	0	1	0	1	0	1
2500004C02Rik	NR_040318	3.62961	3.26826	3.51295	3.79569	3.73562	2.95555	3.43427	3.14029	3.27396	-0.138677	0.824451	-0.157916	0.800545	-0.0192396	0.975995
2510002D24Rik	NM_001033164	25.3952	25.5368	28.7073	25.9525	26.2936	27.8695	25.3174	25.9148	29.3784	0.0340612	0.889592	0.155048	0.518488	0.120987	0.612321
2510003E04Rik	NM_028197	10.9864	10.1036	11.4198	7.85014	10.5215	9.44995	10.5	10.7803	10.0053	0.13786	0.714006	0.0257704	0.946206	-0.112089	0.763876
2510009E07Rik	NM_001001881	1.54841	1.86277	1.91925	1.53454	1.53483	1.29072	1.48505	1.77271	1.95813	0.252072	0.76673	-0.0222411	0.979979	-0.274313	0.746735
2510039O18Rik	NM_029841	35.0696	36.774	35.4367	34.2257	34.9925	33.67	38.4245	39.3112	39.2693	0.0495036	0.814377	-0.00987208	0.962875	-0.0593757	0.777814
2610001J05Rik	NR_024619	8.89336	9.64956	10.089	9.77503	10.4564	10.5563	9.41682	8.78877	9.63309	0.0469856	0.90367	0.123152	0.747268	0.0761663	0.840724
2610002J02Rik	NM_001190445	21.6008	16.2286	20.4933	17.0447	19.611	20.3977	20.9731	16.0784	20.0972	-0.209435	0.460277	-0.0230134	0.933188	0.186421	0.511047
2610002M06Rik	NM_025921	6.06141	6.03434	5.76219	5.08044	4.96854	5.16632	5.73901	4.73098	5.09651	-0.089931	0.858286	-0.109349	0.828105	-0.0194183	0.969684
2610005L07Rik	NR_028428	12.812	13.9368	15.2238	14.4411	12.5937	11.6696	10.9681	16.781	15.8196	0.207526	0.526457	0.154742	0.638518	-0.0527845	0.86829
2610008E11Rik	NM_001004362	6.25915	5.67585	6.09149	6.42033	6.18568	6.41016	5.71818	5.86628	6.52589	-0.00333397	0.994493	0.0544359	0.909112	0.0577698	0.903571
2610015P09Rik	NM_027801	1.77137	2.3406	2.0203	2.13393	2.53259	2.1605	1.77779	1.69768	2.11432	0.213514	0.785717	-0.0224042	0.978045	-0.235918	0.763799
2610016A17Rik	NR_045347	0.232369	0.232369	0.232369	0.232369	0.232369	0.232369	0.232369	0.232369	0.232369	0	1	0	1	0	1
2610020C07Rik	NR_038156	1.29432	1.04869	1.26906	1.14228	1.53254	1.17596	1.10047	1.05125	1.28409	0.392765	0.70804	-0.0218149	0.984438	-0.41458	0.692463
2610020H08Rik	NM_001004187	6.52598	8.37685	5.04372	9.48903	9.9477	6.20574	6.8705	7.78072	5.45723	0.172306	0.679779	-0.541796	0.247502	-0.714102	0.116565
2610028E06Rik	NR_015560	0.258787	0.244299	0.256326	0.244458	0.232369	0.246159	0.240058	0.240933	0.24279	0	1	0	1	0	1
2610028H24Rik	NM_029816	0.232369	0.232369	0.257331	0.232369	0.232369	0.232369	0.248837	0.232369	0.277007	0	1	0	1	0	1
2610034B18Rik	NM_027420	0.254644	0.232369	0.232369	0.232369	0.232369	0.243997	0.232369	0.232369	0.232369	0	1	0	1	0	1
2610034M16Rik	NM_027001	0.232369	0.232369	0.232369	0.232369	0.232369	0.232369	0.232369	0.239193	0.232369	0	1	0	1	0	1
2610035D17Rik	NR_015556	1.19817	0.886613	0.753138	8.92453	0.733586	0.764545	0.919527	0.726757	0.67684	-1.82149	0.02799	-1.84012	0.0262814	-0.018626	0.986712
2610035F20Rik	NR_045046	0.232369	0.232369	0.232369	0.232369	0.232369	0.232369	0.232369	0.232369	0.232369	0	1	0	1	0	1
2610037D02Rik	NR_040423	0.584574	0.582066	0.574741	0.618921	0.596723	0.463591	0.538789	0.640826	0.55491	-0.00318891	0.997726	-0.568957	0.641482	-0.565769	0.64334
2610044O15Rik8	NM_153780	12.4183	12.0848	11.9877	9.74306	8.15516	12.9034	7.59525	7.96314	10.2132	-0.102131	0.790861	0.19858	0.586819	0.300711	0.41815
2610203C20Rik	NR_015483	0.232369	0.232369	0.232369	0.232369	0.232369	0.232369	0.232369	0.255193	0.232369	0	1	0	1	0	1
2610203C22Rik	NR_015470	0.274736	0.232369	0.307134	0.232369	0.232369	0.298719	0.257032	0.232369	0.232369	0	1	0	1	0	1
2610206C17Rik	NR_038175	0.640477	0.679966	0.798227	0.819331	0.864121	0.688884	0.571757	0.644217	0.669327	-0.00318891	0.997726	-0.0218149	0.984438	-0.018626	0.986712
2610301B20Rik	NM_026005	2.44453	2.64669	2.99754	2.21487	2.97043	2.74644	2.21767	2.11497	2.35938	0.401991	0.597343	0.382814	0.614953	-0.0191776	0.978477
2610305D13Rik	NM_145078	0.282862	0.269551	0.252548	0.240143	0.333753	0.254284	0.278352	0.261488	0.251642	0	1	0	1	0	1
2610306M01Rik	NR_028298	2.14534	2.39215	1.82649	1.74004	2.37674	2.00767	2.33583	2.45197	2.53809	-0.00327458	0.996791	0.1943	0.804575	0.197575	0.801341
2610307P16Rik	NR_045053	0.278991	0.432687	0.290772	0.439585	0.390072	0.385444	0.376481	0.377167	0.486641	0	1	0	1	0	1
2610316D01Rik	NR_045172	0.232369	0.232369	0.232369	0.232369	0.232369	0.232369	0.232369	0.232369	0.232369	0	1	0	1	0	1
2610318N02Rik	NM_183287	0.772257	1.0576	1.00188	0.916552	0.604797	0.88275	0.619181	1.09973	1.60847	-0.00318891	0.997726	0.37388	0.721443	0.377069	0.719144
2610507B11Rik	NM_001002004	33.0051	33.146	31.7081	33.4117	33.8438	33.8727	34.196	32.5983	34.8745	-0.00343325	0.98748	-0.00879888	0.967851	-0.00536563	0.980392
2610507I01Rik	NR_037964	9.81376	4.27225	7.49181	9.79898	6.60112	7.29689	8.16093	3.78253	4.29921	-0.896511	0.0483833	-0.655295	0.13169	0.241216	0.632609
2610524H06Rik	NM_181075	11.8388	12.4125	10.6045	12.3415	10.5866	15.0019	8.26792	11.7195	15.6947	0.125507	0.727267	0.367539	0.286543	0.242032	0.473494
2610528A11Rik	NM_001206684	0.232369	0.304535	0.232369	0.524879	0.232369	0.357495	0.27888	0.232369	0.295403	-2.81491	0.23877	-2.81491	0.236468	0	1
2610528J11Rik	NM_025572	0.232369	0.232369	0.232369	0.232369	0.232369	0.232369	0.232369	0.232369	0.232369	0	1	0	1	0	1
2700029M09Rik	NM_028299	20.8656	20.3335	19.0342	20.0241	20.4662	21.398	19.1933	19.3824	21.9485	-0.0275031	0.920497	0.0241435	0.929393	0.0516466	0.850232
2700038G22Rik	NR_045040	2.53354	1.59421	2.4826	2.33584	0.232492	1.44971	1.5419	1.61627	2.31753	-0.785681	0.362702	-0.494414	0.546175	0.291267	0.754973
2700046A07Rik	NR_037693	0.232369	0.232369	0.272717	0.232369	0.232369	0.232369	0.232369	0.232369	0.232369	0	1	0	1	0	1
2700046G09Rik	NR_033198	0.324446	0.315534	0.367775	0.316642	0.392926	0.232369	0.375304	0.364343	0.329225	0	1	0	1	0	1
2700049A03Rik	NM_001163378	1.8458	1.84242	1.416	1.17118	1.71674	2.0116	1.84615	1.58736	1.73287	0.252005	0.766789	-0.0223626	0.979874	-0.274367	0.746688
2700054A10Rik	NR_045436	2.48039	3.0279	2.31295	2.79114	2.77734	2.86831	2.17466	2.82094	2.23859	0.351861	0.621999	-0.0224662	0.97633	-0.374327	0.599811
2700060E02Rik	NM_026528	40.7237	36.0422	37.8666	42.1138	43.8678	46.5616	41.8112	37.6971	39.8771	-0.0866591	0.666984	-0.0230571	0.907749	0.063602	0.752158
2700062C07Rik	NM_026529	7.84946	6.96791	8.22223	9.49525	9.30826	8.1849	6.86806	7.29991	9.18337	-0.0643325	0.87981	0.0356449	0.931897	0.0999773	0.812438
2700069I18Rik	NR_045905	0.370035	3.57758	3.20984	0.453389	1.56741	1.50821	0.70117	1.51584	0.375834	2.80513	0.0131854	2.12565	0.092176	-0.679477	0.392057
2700070H01Rik	NR_046019	1.32139	0.848972	1.05531	1.21974	1.12498	0.935595	0.808995	1.09146	0.800702	-0.00318891	0.997726	-0.0218149	0.984438	-0.018626	0.986712
2700073G19Rik	NM_001013372	1.18382	0.696262	0.683193	0.841778	0.995893	1.02046	0.894616	1.35469	0.95102	-0.00318891	0.997726	-0.0218149	0.984438	-0.018626	0.986712
2700081O15Rik	NM_175381	0.425934	0.4072	0.386894	0.308294	0.280586	0.444081	0.35578	0.46451	0.632322	0	1	2.79514	0.24188	2.79514	0.241483
2700089E24Rik	NM_001163445	11.6224	17.9374	13.8461	10.2015	16.6552	17.8999	14.563	13.1437	16.0294	0.370429	0.251578	0.350838	0.277586	-0.0195911	0.948633
2700089I24Rik	NR_045308	0.236198	0.383571	0.339336	0.282112	0.263846	0.320321	0.248188	0.257408	0.253808	0	1	0	1	0	1
2700094K13Rik	NM_001033166	36.0727	20.3118	25.2094	24.3319	24.7668	29.7214	24.472	23.4749	27.3873	-0.307474	0.213999	-0.0575428	0.808422	0.249932	0.315085
2700097O09Rik	NM_028314	0.996713	1.94776	1.59459	2.94362	2.15011	2.14301	2.27593	1.23964	2.43723	-0.258582	0.760877	-0.0223984	0.978051	0.236184	0.781015
2700099C18Rik	NR_024720	0.870672	1.27383	1.2316	0.76004	0.894029	0.963274	0.807711	0.852128	1.1583	-0.00318891	0.997726	-0.0218149	0.984438	-0.018626	0.986712
2810001G20Rik	NR_033780	25.7965	24.2939	19.8296	18.7072	17.5871	15.7244	20.6025	20.9888	13.4117	-0.0700881	0.79193	-0.450971	0.108931	-0.380883	0.180373
2810002D19Rik	NR_027831	2.99323	1.97793	2.63795	3.80159	2.2698	3.52917	3.507	2.37347	2.16546	-0.860038	0.222961	-0.30733	0.631561	0.552708	0.455224
2810004N23Rik	NM_025615	17.5298	18.6625	18.633	17.743	19.2305	19.0343	16.339	22.817	23.5378	0.226453	0.422911	0.229909	0.414177	0.00345666	0.989838
2810006K23Rik	NM_001134717	7.35016	6.61395	7.25367	6.90771	6.63467	7.05735	6.32945	6.66469	5.54216	0.0665292	0.88351	-0.0227353	0.960523	-0.0892645	0.844131
2810007J24Rik	NM_001199306	0.232369	0.232369	0.232369	0.232369	0.232369	0.232369	0.232369	0.232369	0.232369	0	1	0	1	0	1
2810008D09Rik	NR_027059	36.7628	36.6474	41.6038	33.2591	28.8637	33.953	21.9516	26.1611	28.5252	-0.00282619	0.990056	0.168513	0.444635	0.17134	0.437027
2810013P06Rik	NR_045268	10.2276	8.86379	10.4709	10.3813	10.003	10.6986	8.52551	9.19396	10.7619	-0.0536798	0.890027	0.118345	0.753069	0.172025	0.650181
2810021J22Rik	NM_172403	3.83008	9.39346	5.81003	3.5948	5.5185	5.83079	2.98564	7.79502	8.18059	1.04973	0.0405644	0.829942	0.117418	-0.219788	0.620799
2810025M15Rik	NR_027984	0.276919	0.232369	0.232369	0.232369	0.232369	0.278881	0.232369	0.287101	0.232369	0	1	0	1	0	1
2810029C07Rik	NR_045295	0.433991	0.391714	0.454744	0.37077	0.49605	0.363932	0.291054	0.402664	0.411318	0	1	0	1	0	1
2810032G03Rik	NR_015579	0.232369	0.232369	0.26929	0.232369	0.232369	0.232369	0.232369	0.232369	0.232369	0	1	0	1	0	1
2810047C21Rik1	NR_015598	0.768365	0.384521	0.381005	0.708923	0.632925	0.568129	0.43741	0.420511	0.57066	-0.896554	0.559043	-0.0212663	0.987277	0.875288	0.568282
2810049E08Rik	NR_036594	0.232369	0.232369	0.232369	0.232369	0.305776	0.232369	0.260959	0.232369	0.232369	0	1	0	1	0	1
2810055G20Rik	NR_015543	0.232369	0.232369	0.232369	0.232369	0.232369	0.232369	0.232369	0.232369	0.232369	0	1	0	1	0	1
2810403A07Rik	NM_028814	32.1711	27.1843	26.9791	29.2765	26.3824	24.9859	25.0621	23.2732	24.6828	-0.181188	0.450493	-0.181804	0.447607	-0.000616351	0.998
2810403D21Rik	NR_015493	0.672863	0.729696	1.0097	0.484346	0.438111	0.577289	0.713165	0.536776	0.362689	-0.00308738	0.998153	-0.0212248	0.9873	-0.0181374	0.989147
2810404M03Rik	NR_045497	0.232369	0.232369	0.232369	0.232369	0.232369	0.232369	0.232369	0.232369	0.232369	0	1	0	1	0	1
2810405F15Rik	NR_033447	0.232369	0.232369	0.232369	0.232369	0.232369	0.232369	0.232369	0.232369	0.232369	0	1	0	1	0	1
2810408A11Rik	NM_027419	1.25248	1.83124	1.74134	1.66032	1.71221	1.53234	1.00086	1.43033	2.055	0.307148	0.74212	0.543333	0.543743	0.236184	0.781015
2810408I11Rik	NR_038009	1.61875	2.34545	1.76144	1.73917	1.85121	1.49887	1.54383	1.77592	0.847607	-0.00327458	0.996791	-0.587764	0.511059	-0.584489	0.513417
2810408M09Rik	NM_001007581	13.9754	14.8849	14.2073	12.8847	12.2964	13.8542	14.4207	14.5924	15.7523	0.0313799	0.923168	0.078435	0.807473	0.0470551	0.883114
2810410L24Rik	NR_030682	0.613848	0.65644	0.491288	0.66209	0.495523	0.676603	0.505686	0.664983	0.787989	-0.550765	0.652398	-0.569012	0.641452	-0.0182466	0.989087
2810417H13Rik	NM_026515	1.55758	1.87051	1.68248	1.42794	1.27846	1.41422	1.08165	1.47046	1.57156	-0.00319562	0.997404	0.288143	0.757536	0.291339	0.754916
2810428I15Rik	NM_025577	33.14	28.8998	27.0347	36.1431	32.0277	30.32	32.0843	32.4676	29.4203	-0.122152	0.581762	-0.254485	0.259241	-0.132333	0.564472
2810433D01Rik	NR_033474	0.232369	0.232369	0.232369	0.232369	0.232369	0.232369	0.232369	0.232369	0.232369	0	1	0	1	0	1
2810442N19Rik	NR_040562	0.232369	0.288083	0.232369	0.232369	0.278466	0.232369	0.304185	0.232369	0.232369	0	1	0	1	0	1
2810454H06Rik	NR_029441	0.50161	0.581944	0.588713	0.709813	0.609631	0.487114	0.555631	0.552807	0.577539	-0.00318891	0.997726	-0.568957	0.641482	-0.565769	0.64334
2810459M11Rik	NM_001144992	0.232369	0.251524	0.238606	0.251779	0.232369	0.243439	0.232369	0.236711	0.260254	0	1	0	1	0	1
2810468N07Rik	NR_045176	0.232369	0.232369	0.232369	0.232369	0.232369	0.232369	0.254792	0.303353	0.293147	0	1	0	1	0	1
2810471M01Rik	NR_045906	0.432278	0.564944	0.535352	0.5111	0.442139	0.388534	0.46241	0.514341	0.440952	0.890628	0.561707	-0.0196556	0.991032	-0.910284	0.552553
2810474O19Rik	NM_026054	24.6244	29.6898	21.1411	23.2417	24.8342	20.2626	23.0281	31.8822	20.8488	0.289508	0.23383	-0.217975	0.405922	-0.507483	0.0428973
2900005J15Rik	NR_027851	3.58425	2.97669	3.01966	2.28493	3.07966	2.00729	1.03251	1.18038	1.22164	-0.00326211	0.996563	-0.239061	0.760748	-0.235798	0.763912
2900008C10Rik	NR_045434	2.79517	2.09322	1.79363	2.60689	2.40788	2.26976	2.12021	2.5812	2.70057	-0.191687	0.793925	-0.210973	0.773685	-0.0192854	0.979683
2900009J06Rik	NR_045298	0.232369	0.232369	0.232369	0.853373	0.359133	0.586563	0.429859	0.440764	0.500017	-2.81491	0.23877	0.872381	0.569645	3.68729	0.0977227
2900011O08Rik	NM_144518	0.232369	0.232369	0.250461	0.232369	0.293661	0.253776	0.232369	0.232369	0.232369	0	1	0	1	0	1
2900026A02Rik	NM_172884	0.708189	0.75027	0.716503	0.712237	0.670808	0.739162	0.579131	0.67421	0.64607	-0.00318891	0.997726	-0.0218149	0.984438	-0.018626	0.986712
2900041M22Rik	NR_015489	0.425811	0.302256	0.232369	0.303188	0.434755	0.232369	0.322455	0.32743	0.232369	0	1	0	1	0	1
2900052N01Rik	NR_015605	0.232369	0.232369	0.240541	0.249322	0.232369	0.232369	0.235963	0.255126	0.27621	0	1	0	1	0	1
2900055J20Rik	NR_045177	0.232369	0.232369	0.232369	0.232369	0.232369	0.232369	0.232369	0.232369	0.232369	0	1	0	1	0	1
2900057B20Rik	NR_045365	0.232369	0.232369	0.232369	0.232369	0.232369	0.232369	0.232369	0.232369	0.232369	0	1	0	1	0	1
2900060B14Rik	NR_027901	1.13015	1.7528	1.02452	1.56763	1.99355	1.05253	1.53894	1.81789	1.11773	0.25201	0.766783	-0.728283	0.464699	-0.980293	0.30469
2900076A07Rik	NR_045299	6.27127	5.74809	5.14167	6.93942	4.54248	4.80161	4.49827	4.56711	6.1208	-0.0897985	0.858491	-0.109324	0.828144	-0.0195252	0.969519
2900079G21Rik	NR_015468	0.232369	0.232369	0.232369	0.232369	0.232369	0.232369	0.232369	0.232369	0.232369	0	1	0	1	0	1
2900092C05Rik	NM_028434	0.232369	0.232369	0.232369	0.232369	0.232369	0.232369	0.232369	0.232369	0.232369	0	1	0	1	0	1
2900092D14Rik	NR_027891	0.397572	0.349488	0.359174	0.395672	0.372904	0.297241	0.349171	0.377228	0.337507	0	1	0	1	0	1
2900097C17Rik	NR_024329	35.2601	35.9863	36.9642	31.9317	30.5981	35.9575	37.6034	34.2174	37.2247	-0.0593323	0.783582	0.0438857	0.83609	0.103218	0.629404
3000002C10Rik	NR_033215	9.08958	8.86413	9.45275	11.2518	9.70809	10.1967	9.04238	9.66423	10.2575	-0.00331439	0.993131	-0.0228908	0.952589	-0.0195764	0.959447
3010001F23Rik	NR_045451	0.232369	0.232369	0.232369	0.232369	0.232369	0.232369	0.232369	0.272387	0.232369	0	1	0	1	0	1
3010026O09Rik	NM_026543	1.83446	1.8922	2.64379	2.30246	2.76774	1.65904	1.54901	2.20061	2.64872	0.213514	0.785717	0.382759	0.615002	0.169246	0.817587
3100003L05Rik	NR_045907	0.232369	0.232369	0.232369	0.232369	0.232369	0.232369	0.232369	0.291264	0.232369	0	1	0	1	0	1
3110001I22Rik	NM_025653	4.91833	5.09424	5.88289	5.34841	4.8013	5.65879	5.77196	5.18231	4.27297	-0.0954949	0.853999	-0.0227205	0.964532	0.0727745	0.888471
3110002H16Rik	NM_029623	27.0848	26.5347	23.5616	27.3045	29.8023	28.4348	25.8405	30.6534	31.3497	0.133897	0.570801	0.0297539	0.901034	-0.104143	0.656664
3110007F17Rik	NM_028426	0.417164	0.232369	0.232369	0.514258	0.232369	0.232369	0.590951	0.232369	0.475353	-3.70862	0.095794	-3.70862	0.094173	0	1
3110009E18Rik	NM_001172074	7.48222	7.57547	7.18718	8.85278	6.73627	6.84836	8.81058	7.87792	8.43092	-0.122803	0.770702	-0.206068	0.628397	-0.0832648	0.847967
3110009F21Rik	NR_045466	0.232369	0.232369	0.232369	0.232369	0.232369	0.232369	0.232369	0.232369	0.232369	0	1	0	1	0	1
3110015C05Rik	NR_045908	0.232369	0.232369	0.285387	0.232369	0.232369	0.279419	0.267347	0.250824	0.232369	0	1	0	1	0	1
3110021A11Rik	NR_030776	0.303505	0.29662	0.232369	0.297476	0.232369	0.232369	0.273779	0.232369	0.28849	0	1	0	1	0	1
3110021N24Rik	NM_001254730	0.259797	0.232369	0.232369	0.232369	0.232369	0.232369	0.232369	0.232369	0.232369	0	1	0	1	0	1
3110035E14Rik	NM_178399	0.232369	0.232369	0.232369	0.232369	0.232369	0.232369	0.232369	0.232369	0.244033	0	1	0	1	0	1
3110039I08Rik	NR_040725	0.232369	0.232369	0.232369	0.232369	0.232369	0.232369	0.232369	0.232369	0.232369	0	1	0	1	0	1
3110039M20Rik	NR_026733	0.232369	0.232369	0.232369	0.232369	0.232369	0.232369	0.232369	0.232369	0.232369	0	1	0	1	0	1
3110040N11Rik	NM_026077	12.3223	12.9213	14.8926	16.3048	15.8794	13.8066	14.7406	15.3758	14.726	0.0295865	0.925944	0.0100875	0.974719	-0.019499	0.950891
3110043O21Rik	NM_001081343	3.78257	3.19947	3.7938	3.7109	3.99736	3.40832	3.07941	2.77512	2.89378	-0.138677	0.824451	-0.157916	0.800545	-0.0192396	0.975995
3110045C21Rik	NR_040438	0.327115	0.317945	0.399567	0.319086	0.338577	0.380748	0.259946	0.37787	0.232369	0	1	0	1	0	1
3110052M02Rik	NM_001166497	4.20444	6.39491	5.65422	4.07871	6.43435	3.87562	4.51871	6.08193	4.11971	0.46106	0.377219	0.0829304	0.881089	-0.378129	0.460919
3110056K07Rik	NR_045055	11.7436	11.6019	13.7127	8.00597	8.06742	8.80204	11.1772	8.83185	9.91953	-0.0989934	0.793938	0.0669897	0.855407	0.165983	0.656723
3110057O12Rik	NM_026622	3.60578	3.86256	3.35345	3.36399	3.38001	3.54806	2.68988	3.73142	3.63135	0.132113	0.832638	0.112649	0.856998	-0.0194639	0.974591
3110062M04Rik	NM_001135611	2.12391	2.75541	2.21517	2.61295	2.49217	2.54213	1.76233	1.79052	2.814	-0.00324603	0.996579	0.165885	0.821153	0.169131	0.817706
3110070M22Rik	NR_027974	0.280101	0.534157	0.485066	0.407117	0.767432	0.481541	0.426873	0.554896	0.721916	4.25311	0.0417574	2.79514	0.24188	-1.45797	0.300748
3110079O15Rik	NM_028473	0.232369	0.232369	0.232369	0.232369	0.232369	0.232369	0.232369	0.232369	0.232369	0	1	0	1	0	1
3110082I17Rik	NM_028469	1.75021	1.77645	1.80719	1.49576	1.80548	1.13407	1.19704	1.5865	1.53035	0.562456	0.529645	0.288143	0.757536	-0.274313	0.746735
3110082J24Rik	NM_001256263	0.232369	0.232369	0.232369	0.232369	0.232369	0.232369	0.232369	0.232369	0.232369	0	1	0	1	0	1
3110099E03Rik	NR_030712	0.232369	0.232369	0.232369	0.232369	0.232369	0.237087	0.232369	0.232369	0.232369	0	1	0	1	0	1
3200001D21Rik	NR_045888	0.359656	0.309014	0.288524	0.310035	0.27993	0.320964	0.331165	0.271463	0.282579	0	1	0	1	0	1
3300002I08Rik	NM_027017	1.18147	1.46601	1.01805	2.31626	1.84693	1.78589	1.77822	1.17509	0.931142	-0.313703	0.736809	-0.332533	0.721548	-0.0188298	0.984703
3300005D01Rik	NR_045079	0.306113	0.232369	0.232369	0.571173	0.636427	0.403927	0.642738	0.352972	0.270965	-0.896616	0.559018	-3.70862	0.094173	-2.812	0.236864
3425401B19Rik	NM_001195097	0.308571	0.328815	0.31819	0.286931	0.312265	0.29541	0.314111	0.318512	0.361612	0	1	0	1	0	1
3632451O06Rik	NM_026142	0.232369	0.232369	0.232369	0.232369	0.232369	0.232369	0.232369	0.232369	0.232369	0	1	0	1	0	1
3632454L22Rik	NR_040281	0.542349	0.713613	0.638083	0.493416	0.508323	0.438611	0.451842	0.71034	0.504027	1.4382	0.308097	0.87243	0.569626	-0.565769	0.64334
3830406C13Rik	NM_146051	5.96374	5.8434	6.3738	5.4354	5.36939	4.9972	4.78002	4.61181	5.76947	-0.0032953	0.994854	0.0638128	0.899177	0.0671081	0.893998
3830408C21Rik	NR_015471	0.701016	1.0084	0.85263	0.613639	0.874448	0.925524	0.656745	0.712164	0.745883	-0.00318891	0.997726	-0.0218149	0.984438	-0.018626	0.986712
3830417A13Rik	NM_027512	0.232369	0.232369	0.232369	0.232369	0.232369	0.232369	0.232369	0.232369	0.232369	0	1	0	1	0	1
3930402G23Rik	NR_030715	0.232369	0.232369	0.232369	0.232369	0.232369	0.232369	0.232369	0.232369	0.245534	0	1	0	1	0	1
4430402I18Rik	NM_198651	0.232369	0.252818	0.252346	0.273813	0.266209	0.232369	0.245549	0.232369	0.268093	0	1	0	1	0	1
4632415L05Rik	NR_027985	5.06193	5.41867	5.37231	4.71022	4.43281	6.07865	4.38533	5.09115	5.20177	-0.0032391	0.995254	0.167793	0.750454	0.171032	0.745794
4632427E13Rik	NR_015510	0.422064	0.403704	0.734496	0.492796	0.657652	0.826515	0.674076	0.52368	0.980649	0.890499	0.561759	1.41951	0.314472	0.529012	0.665211
4632428C04Rik	NR_033631	0.272031	0.250281	0.249867	0.250519	0.247189	0.263426	0.232369	0.268914	0.232369	0	1	0	1	0	1
4632428N05Rik	NM_001159572	47.1745	43.0448	43.1646	43.0392	44.8783	37.5055	38.9375	37.31	47.6466	-0.0487493	0.805205	-0.0229709	0.906882	0.0257785	0.896244
4732416N19Rik	NR_015615	1.37627	0.576764	1.12953	0.814009	1.27718	0.829505	0.380346	0.778886	1.03455	0.544557	0.656094	0.525931	0.667082	-0.018626	0.986712
4732456N10Rik	NM_177717	0.232369	0.232369	0.232369	0.232369	0.232369	0.232369	0.232369	0.232369	0.232369	0	1	0	1	0	1
4732471J01Rik	NR_015569	0.677873	0.847783	0.74107	0.855982	0.956981	0.902694	0.918859	1.02116	1.10071	-0.00318891	0.997726	-0.0218149	0.984438	-0.018626	0.986712
4732490B19Rik	NR_040276	0.330729	0.285673	0.319157	0.430423	0.24707	0.252907	0.278176	0.304873	0.247889	0	1	0	1	0	1
4732491K20Rik	NR_045290	0.291769	0.299433	0.310986	0.24596	0.287857	0.317642	0.258303	0.314467	0.267516	0	1	0	1	0	1
4831440E17Rik	NR_030700	1.33064	1.3921	1.61642	0.918993	0.963713	1.14729	0.714143	0.782539	1.09261	-0.00318891	0.997726	0.373989	0.721368	0.377178	0.71907
4833403I15Rik	NM_029008	0.232369	0.232369	0.232369	0.232369	0.243301	0.232369	0.232369	0.232369	0.232369	0	1	0	1	0	1
4833412C05Rik	NR_045954	0.232369	0.232369	0.232369	0.232369	0.232369	0.232369	0.232369	0.232369	0.232369	0	1	0	1	0	1
4833417C18Rik	NR_045187	1.8892	2.02949	1.98593	1.80961	1.69414	2.04107	1.53962	1.70942	1.70676	-0.00327458	0.996791	-0.0224042	0.978045	-0.0191296	0.981253
4833418N02Rik	NR_015506	0.664769	0.683004	0.907375	0.810779	0.654933	0.562269	0.716432	0.518412	0.49478	-0.00318891	0.997726	-0.568903	0.641512	-0.565714	0.643371
4833419F23Rik	NR_040328	0.362663	0.232369	0.404814	0.470871	0.329738	0.266377	0.270292	0.232369	0.283765	0	1	0	1	0	1
4833420G17Rik	NM_001113550	27.865	27.7287	27.6872	29.0087	26.4054	27.7349	21.9811	27.1208	28.587	0.0329486	0.89136	0.0826552	0.729122	0.0497066	0.834125
4833422C13Rik	NR_015501	0.887893	0.869993	0.662459	0.786186	0.697127	0.504371	0.662892	0.748614	0.709751	-0.00318891	0.997726	-0.0218149	0.984438	-0.018626	0.986712
4833423E24Rik	NM_001081664	0.232369	0.232369	0.232369	0.232369	0.232369	0.232369	0.232369	0.232369	0.232369	0	1	0	1	0	1
4833427F10Rik	NR_045459	0.55046	0.483108	0.487519	0.515562	0.636481	0.607339	0.378822	0.581238	0.522104	-0.00308126	0.998156	-0.0212663	0.987277	-0.018185	0.989121
4833427G06Rik	NM_177702	0.232369	0.232369	0.232369	0.232369	0.232369	0.232369	0.232369	0.279815	0.232369	0	1	0	1	0	1
4833428L15Rik	NR_040732	0.232369	0.232369	0.306142	0.232369	0.232369	0.297838	0.232369	0.232369	0.232369	0	1	0	1	0	1
4833439L19Rik	NM_001252645	9.76821	8.90169	8.78693	6.6525	8.48092	8.43939	8.35916	11.2311	9.67174	0.159246	0.6921	0.0874114	0.829372	-0.0718349	0.855631
4921501E09Rik	NM_001009544	0.232369	0.232369	0.232369	0.232369	0.232369	0.232369	0.232369	0.239667	0.232369	0	1	0	1	0	1
4921504E06Rik	NM_027600	0.232369	0.232369	0.232369	0.232369	0.232369	0.232369	0.232369	0.232369	0.232369	0	1	0	1	0	1
4921506M07Rik	NM_001037743	0.232369	0.232369	0.232369	0.232369	0.232369	0.232369	0.232369	0.232369	0.232369	0	1	0	1	0	1
4921507L20Rik	NR_045827	0.560042	1.09065	0.984081	1.01212	1.3343	0.86526	0.766463	0.856339	0.93035	-0.00318891	0.997726	-0.0218149	0.984438	-0.018626	0.986712
4921507P07Rik	NM_027564	0.832859	0.868253	0.853558	1.06624	1.02155	0.826876	0.485501	0.563075	0.689778	0.544557	0.656094	0.525931	0.667082	-0.018626	0.986712
4921508D12Rik	NR_045802	0.232369	0.232369	0.232369	0.232369	0.232369	0.232369	0.232369	0.232369	0.232369	0	1	0	1	0	1
4921509O07Rik	NR_045501	0.232369	0.232369	0.232369	0.232369	0.232369	0.232369	0.232369	0.243834	0.232369	0	1	0	1	0	1
4921511C10Rik	NR_045502	0.442558	0.453856	0.603287	0.424745	0.467984	0.579825	0.395512	0.533635	0.370557	2.81207	0.239554	3.6874	0.0979967	0.875325	0.568267
4921511C20Rik	NR_003646	0.232369	0.232369	0.232369	0.232369	0.232369	0.232369	0.232369	0.232369	0.232369	0	1	0	1	0	1
4921511H03Rik	NM_027603	0.232369	0.232369	0.232369	0.232369	0.232369	0.232369	0.232369	0.232369	0.232369	0	1	0	1	0	1
4921511I17Rik	NR_045829	1.24092	0.863019	1.0538	1.15544	0.928093	1.06259	1.22593	0.851895	0.875032	-0.00318891	0.997726	-0.0218149	0.984438	-0.018626	0.986712
4921513I03Rik	NR_038000	0.296661	0.40658	0.289097	0.320634	0.328462	0.316274	0.269795	0.252115	0.333814	0	1	0	1	0	1
4921515E04Rik	NR_045711	0.46983	0.612438	0.497353	0.472078	0.589894	0.452032	0.453949	0.487635	0.48032	3.70546	0.096357	0	1	-3.70546	0.0944529
4921517D22Rik	NM_183290	0.374982	0.313723	0.311843	0.246108	0.305289	0.263715	0.258585	0.276939	0.291586	0	1	0	1	0	1
4921524J17Rik	NM_025722	8.57138	7.19667	8.52635	8.30586	9.47145	9.88702	11.1919	9.83945	10.2287	-0.109719	0.783008	0.0272892	0.943959	0.137009	0.728771
4921524L21Rik	NM_027598	0.232369	0.232369	0.232369	0.232369	0.232369	0.232369	0.232369	0.232369	0.232369	0	1	0	1	0	1
4921525O09Rik	NR_045061	0.333	0.297291	0.333844	0.363944	0.296828	0.419981	0.257474	0.329506	0.470541	0	1	0	1	0	1
4921530L21Rik	NM_025733	0.232369	0.232369	0.232369	0.232369	0.232369	0.232369	0.232369	0.232369	0.232369	0	1	0	1	0	1
4921531C22Rik	NR_033782	1.11395	1.26282	1.53642	1.20535	1.22059	1.42348	0.956876	1.20394	1.05061	-0.00318891	0.997726	0.373989	0.721368	0.377178	0.71907
4921531P14Rik	NR_045361	0.232369	0.232369	0.232369	0.232369	0.232369	0.232369	0.232369	0.232369	0.232369	0	1	0	1	0	1
4921533I20Rik	NR_033607	0.232369	0.232369	0.281257	0.232369	0.232369	0.232369	0.232369	0.232369	0.232369	0	1	0	1	0	1
4921536K21Rik	NM_026150	0.232369	0.24062	0.265954	0.232369	0.232369	0.260981	0.232369	0.232369	0.232369	0	1	0	1	0	1
4921539E11Rik	NM_001163494	0.232369	0.232369	0.232369	0.232369	0.232369	0.232369	0.232369	0.232369	0.232369	0	1	0	1	0	1
4922502D21Rik	NM_199034	0.232369	0.232369	0.232369	0.232369	0.232369	0.232369	0.232369	0.232369	0.232369	0	1	0	1	0	1
4922502H24Rik	NR_046187	0.232369	0.232369	0.232369	0.232369	0.232369	0.232369	0.232369	0.232369	0.232369	0	1	0	1	0	1
4922502N22Rik	NR_045149	0.232369	0.232369	0.232369	0.232369	0.232369	0.232369	0.232369	0.232369	0.232369	0	1	0	1	0	1
4930401C15Rik	NR_045349	0.232369	0.232369	0.232369	0.232369	0.232369	0.232369	0.232369	0.232369	0.232369	0	1	0	1	0	1
4930401O10Rik	NR_045942	0.232369	0.232369	0.232369	0.232369	0.232369	0.232369	0.232369	0.232369	0.232369	0	1	0	1	0	1
4930401O12Rik	NR_045957	0.232369	0.232369	0.232369	0.232369	0.232369	0.232369	0.232369	0.232369	0.232369	0	1	0	1	0	1
4930402F06Rik	NM_001080709	0.232369	0.232369	0.232369	0.232369	0.232369	0.232369	0.232369	0.232369	0.232369	0	1	0	1	0	1
4930402F11Rik	NR_045940	0.232369	0.282414	0.232369	0.283081	0.232369	0.232369	0.329132	0.266404	0.232369	0	1	0	1	0	1
4930402H24Rik	NM_029432	3.82769	4.23045	4.0357	3.93049	4.18903	4.12175	4.07598	3.42508	3.67097	-0.127089	0.831858	-0.0227089	0.9691	0.10438	0.86156
4930404A05Rik	NR_040495	0.232369	0.232369	0.232369	0.232369	0.232369	0.232369	0.232369	0.232369	0.232369	0	1	0	1	0	1
4930404A10Rik	NM_029105	0.232369	0.232369	0.232369	0.232369	0.232369	0.232369	0.232369	0.232369	0.232369	0	1	0	1	0	1
4930404H11Rik	NR_045941	0.232369	0.232369	0.232369	0.232369	0.232369	0.232369	0.232369	0.232369	0.232369	0	1	0	1	0	1
4930404I05Rik	NR_028368	2.79658	2.96015	2.44461	2.57927	3.04289	2.55256	2.3885	2.89259	3.0196	0.163409	0.813182	-0.0225671	0.974677	-0.185976	0.787913
4930404N11Rik	NM_001014836	3.55589	3.55875	3.40263	3.84971	3.45448	3.18646	3.00373	3.59817	4.12999	-0.00322822	0.995784	-0.158024	0.800414	-0.154796	0.804407
4930405A10Rik	NR_046307	0.232369	0.232369	0.232369	0.232369	0.232369	0.232369	0.232369	0.267462	0.232369	0	1	0	1	0	1
4930405A21Rik	NR_040505	0.343885	0.433815	0.330764	0.385466	0.440711	0.319689	0.264827	0.266619	0.276358	0	1	0	1	0	1
4930405D11Rik	NR_045956	0.232369	0.232369	0.232369	0.232369	0.232369	0.232369	0.232369	0.232369	0.232369	0	1	0	1	0	1
4930405J17Rik	NR_045350	0.232369	0.232369	0.232369	0.232369	0.232369	0.232369	0.232369	0.232369	0.232369	0	1	0	1	0	1
4930406D18Rik	NR_040543	0.322931	0.232369	0.232369	0.232369	0.232369	0.232369	0.232369	0.232369	0.232369	0	1	0	1	0	1
4930407I10Rik	NM_001166475	0.232369	0.232369	0.232369	0.232369	0.232369	0.23752	0.232369	0.232369	0.232369	0	1	0	1	0	1
4930412B13Rik	NR_040631	0.232369	0.232369	0.232369	0.232369	0.232369	0.232369	0.232369	0.232369	0.232369	0	1	0	1	0	1
4930412C18Rik	NR_030693	0.232369	0.232369	0.232369	0.232369	0.232369	0.232369	0.232369	0.232369	0.232369	0	1	0	1	0	1
4930412O13Rik	NR_024257	0.266871	0.263531	0.272959	0.274473	0.275342	0.274394	0.259148	0.253562	0.268662	0	1	0	1	0	1
4930413E15Rik	NR_040694	0.232369	0.232369	0.232369	0.232369	0.232369	0.232369	0.232369	0.232369	0.232369	0	1	0	1	0	1
4930413F20Rik	NR_045883	0.232369	0.232369	0.275996	0.232369	0.232369	0.232369	0.232369	0.232369	0.232369	0	1	0	1	0	1
4930413G21Rik	NR_045614	9.25212	8.24614	9.78258	9.8692	11.5675	8.40015	9.96216	10.0471	11.1242	0.0451549	0.905889	-0.0229564	0.952454	-0.0681113	0.858456
4930413M19Rik	NR_045759	0.232369	0.232369	0.232369	0.232369	0.232369	0.232369	0.232369	0.232369	0.232369	0	1	0	1	0	1
4930414L22Rik	NR_046011	8.54827	7.97382	7.09719	7.09639	6.75195	6.53091	9.76797	8.22378	7.15767	-0.179074	0.667933	-0.32888	0.440643	-0.149805	0.733005
4930414N06Rik	NR_040294	2.5136	3.86268	3.49123	2.022	1.93716	2.72748	3.77363	2.50114	2.63202	-0.00331018	0.996072	-0.0226739	0.973097	-0.0193637	0.977023
4930415F15Rik	NM_028669	0.553711	0.59517	0.728553	0.820585	0.472511	0.400116	0.419431	0.331065	0.549265	-0.896493	0.559067	-0.021212	0.987307	0.875281	0.568285
4930415L06Rik	NM_001033880	0.232369	0.232369	0.232369	0.232369	0.232369	0.232369	0.232369	0.232369	0.232369	0	1	0	1	0	1
4930415O20Rik	NM_001201322	0.597869	0.672536	0.447366	0.455385	0.323416	0.359568	0.445137	0.531725	0.712959	0.890622	0.56171	-0.0197708	0.990987	-0.910393	0.55251
4930417O13Rik	NR_015527	6.73147	7.98447	11.3511	3.54707	5.68242	7.82053	4.62217	6.32737	9.43028	0.315679	0.5147	0.778246	0.0819388	0.462567	0.275413
4930417O22Rik	NR_045806	0.427191	0.367727	0.311707	0.392391	0.333164	0.323117	0.351015	0.328798	0.241236	0	1	0	1	0	1
4930419G24Rik	NR_040595	0.232369	0.232369	0.232369	0.232369	0.232369	0.232369	0.232369	0.232369	0.232369	0	1	0	1	0	1
4930423M02Rik	NR_038183	0.232369	0.232369	0.232369	0.232369	0.232369	0.232369	0.232369	0.232369	0.232369	0	1	0	1	0	1
4930425K10Rik	NR_038182	0.232369	0.232369	0.232369	0.232369	0.232369	0.232369	0.232369	0.232369	0.232369	0	1	0	1	0	1
4930425O10Rik	NR_040545	0.244479	0.283413	0.232369	0.248994	0.259519	0.241851	0.253517	0.232369	0.232369	0	1	0	1	0	1
4930426L09Rik	NR_024323	1.43648	0.947057	1.35552	0.83063	1.15792	1.23808	0.953343	1.05655	1.45375	-0.00318891	0.997726	-0.0218149	0.984438	-0.018626	0.986712
4930427A07Rik	NM_134041	2.25211	1.4379	1.87718	2.94881	1.44152	2.18314	1.70678	1.56133	2.39731	-0.785737	0.362668	-0.239225	0.760592	0.546512	0.541354
4930428D18Rik	NM_001033799	0.232369	0.232369	0.232369	0.232369	0.232369	0.232369	0.232369	0.262505	0.232369	0	1	0	1	0	1
4930428E07Rik	NR_045943	0.232369	0.232369	0.232369	0.232369	0.232369	0.264569	0.232369	0.27026	0.232369	0	1	0	1	0	1
4930428G15Rik	NR_040730	0.232369	0.232369	0.232369	0.232369	0.232369	0.232369	0.232369	0.232369	0.232369	0	1	0	1	0	1
4930428O21Rik	NR_045871	0.232369	0.258304	0.28304	0.232369	0.275285	0.277337	0.282515	0.232369	0.232369	0	1	0	1	0	1
4930429B21Rik	NR_027966	0.459714	0.620236	0.455253	0.440446	0.383389	0.324674	0.77645	0.620291	0.531301	0.89056	0.561735	-0.0198329	0.990962	-0.910393	0.55251
4930429D17Rik	NR_040699	0.232369	0.232369	0.259774	0.232369	0.232369	0.232369	0.232369	0.232369	0.232369	0	1	0	1	0	1
4930429F11Rik	NR_033463	0.232369	0.232369	0.232369	0.232369	0.232369	0.232369	0.232369	0.232369	0.232369	0	1	0	1	0	1
4930429F24Rik	NR_040734	0.332912	0.413993	0.409795	0.232369	0.332551	0.302349	0.310407	0.355891	0.31169	0	1	0	1	0	1
4930430A15Rik	NM_026248	0.232369	0.232369	0.232369	0.232369	0.232369	0.232369	0.232369	0.232369	0.232369	0	1	0	1	0	1
4930430D24Rik	NM_001034856	0.232369	0.272607	0.232369	0.232369	0.232369	0.232369	0.232369	0.259735	0.267516	0	1	0	1	0	1
4930430F08Rik	NM_175128	2.30321	2.12077	2.23525	2.23705	2.28587	2.25928	1.96919	2.39732	2.36882	-0.00327458	0.996791	-0.0224042	0.978045	-0.0191296	0.981253
4930430F21Rik	NR_045186	0.232369	0.232369	0.232369	0.232369	0.232369	0.232369	0.232369	0.232369	0.232369	0	1	0	1	0	1
4930430J02Rik	NR_040729	0.232369	0.395625	0.232369	0.232369	0.232369	0.326723	0.337589	0.232369	0.232369	0	1	0	1	0	1
4930431P03Rik	NR_045059	0.338493	0.366562	0.363461	0.484906	0.486152	0.420724	0.281791	0.362747	0.450052	0	1	0	1	0	1
4930432J09Rik	NR_045953	0.232369	0.232369	0.232369	0.232369	0.232369	0.240232	0.232369	0.260127	0.232369	0	1	0	1	0	1
4930432K21Rik	NM_001163752	1.59966	1.36433	1.08543	1.37611	0.714604	1.04328	0.48153	1.24212	0.916432	-0.00312704	0.997768	-0.021753	0.98448	-0.018626	0.986712
4930432M17Rik	NM_001033814	0.232369	0.232369	0.232369	0.232369	0.232369	0.232369	0.232369	0.232369	0.232369	0	1	0	1	0	1
4930433B08Rik	NR_040544	0.232369	0.232369	0.232369	0.232369	0.232369	0.232369	0.232369	0.232369	0.232369	0	1	0	1	0	1
4930433I11Rik	NM_207248	0.232369	0.232369	0.232369	0.232369	0.232369	0.232369	0.232369	0.247271	0.232369	0	1	0	1	0	1
4930433N12Rik	NR_027988	0.232369	0.232369	0.298439	0.232369	0.260348	0.232369	0.254164	0.255367	0.232369	0	1	0	1	0	1
4930434J06Rik	NR_046274	0.232369	0.232369	0.232369	0.232369	0.232369	0.232369	0.232369	0.232369	0.232369	0	1	0	1	0	1
4930435E12Rik	NM_029042	0.232369	0.232369	0.232369	0.232369	0.232369	0.232369	0.232369	0.232369	0.232369	0	1	0	1	0	1
4930438E09Rik	NR_045961	0.232369	0.232369	0.232369	0.232369	0.232369	0.232369	0.232369	0.232369	0.232369	0	1	0	1	0	1
4930440C22Rik	NR_040473	0.232369	0.232369	0.232369	0.232369	0.232369	0.232369	0.232369	0.232369	0.232369	0	1	0	1	0	1
4930441J16Rik	NR_040501	0.232369	0.232369	0.232369	0.232369	0.232369	0.232369	0.232369	0.232369	0.232369	0	1	0	1	0	1
4930442J19Rik	NR_040747	0.232369	0.232369	0.232369	0.232369	0.232369	0.232369	0.232369	0.232369	0.232369	0	1	0	1	0	1
4930442L01Rik	NR_015596	0.232369	0.232369	0.253438	0.232369	0.232369	0.232369	0.246269	0.232369	0.232369	0	1	0	1	0	1
4930443O20Rik	NR_040504	0.232369	0.232369	0.232369	0.264949	0.232369	0.232369	0.232369	0.232369	0.288536	0	1	0	1	0	1
4930444F02Rik	NR_038034	0.232369	0.232369	0.232369	0.232369	0.232369	0.232369	0.232369	0.243719	0.232369	0	1	0	1	0	1
4930444M15Rik	NR_045660	0.232369	0.232369	0.259133	0.232369	0.232369	0.232369	0.232369	0.232369	0.232369	0	1	0	1	0	1
4930444P10Rik	NM_001243238	0.232369	0.232369	0.232369	0.232369	0.232369	0.232369	0.232369	0.232369	0.232369	0	1	0	1	0	1
4930447A16Rik	NM_029113	0.232369	0.232369	0.232369	0.232369	0.232369	0.232369	0.232369	0.232369	0.232369	0	1	0	1	0	1
4930447C04Rik	NM_029444	0.232369	0.232369	0.232369	0.232369	0.232369	0.232369	0.232369	0.232369	0.232369	0	1	0	1	0	1
4930447J18Rik	NR_045959	0.232369	0.232369	0.232369	0.232369	0.232369	0.232369	0.232369	0.232369	0.232369	0	1	0	1	0	1
4930447K03Rik	NR_046184	0.391975	0.280422	0.63138	0.475835	0.550437	0.676729	0.542074	0.477474	0.316314	-0.0029746	0.998651	0.872423	0.569629	0.875397	0.568238
4930447N08Rik	NR_045168	0.278697	0.399747	0.273246	0.317173	0.232369	0.232369	0.286307	0.403119	0.268919	0	1	0	1	0	1
4930448C13Rik	NR_045960	0.232369	0.232369	0.232369	0.232369	0.232369	0.232369	0.232369	0.232369	0.232369	0	1	0	1	0	1
4930448F12Rik	NR_046032	0.232369	0.232369	0.232369	0.232369	0.232369	0.232369	0.232369	0.232369	0.232369	0	1	0	1	0	1
4930448H16Rik	NR_040700	0.232369	0.232369	0.232369	0.232369	0.232369	0.232369	0.296554	0.232369	0.232369	0	1	0	1	0	1
4930448I06Rik	NR_040475	0.232369	0.232369	0.232369	0.232369	0.232369	0.232369	0.232369	0.232369	0.232369	0	1	0	1	0	1
4930448I18Rik	NR_040696	0.232369	0.232369	0.232369	0.232369	0.232369	0.232369	0.232369	0.232369	0.232369	0	1	0	1	0	1
4930448K20Rik	NR_004448	0.232369	0.232369	0.232369	0.232369	0.232369	0.238613	0.232369	0.232369	0.232369	0	1	0	1	0	1
4930449E01Rik	NR_045921	0.232369	0.232369	0.232369	0.232369	0.232369	0.232369	0.232369	0.232369	0.232369	0	1	0	1	0	1
4930449E18Rik	NR_045319	0.232369	0.232369	0.232369	0.232369	0.232369	0.232369	0.232369	0.232369	0.232369	0	1	0	1	0	1
4930451I11Rik	NM_183131	0.232369	0.232369	0.232369	0.232369	0.232369	0.232369	0.232369	0.232369	0.232369	0	1	0	1	0	1
4930452A19Rik	NR_045433	0.232369	0.232369	0.232369	0.232369	0.232369	0.232369	0.232369	0.232369	0.232369	0	1	0	1	0	1
4930452B06Rik	NM_028934	0.267002	0.357493	0.430997	0.232369	0.284132	0.367962	0.333173	0.253643	0.368984	0	1	0	1	0	1
4930452G13Rik	NR_045060	0.232369	0.232369	0.276793	0.232369	0.232369	0.232369	0.232369	0.263296	0.232369	0	1	0	1	0	1
4930452N14Rik	NR_040629	0.232369	0.232369	0.232369	0.232369	0.232369	0.232369	0.232369	0.232369	0.232369	0	1	0	1	0	1
4930453H23Rik	NM_001252013	0.232369	0.232369	0.232369	0.232369	0.232369	0.232369	0.232369	0.232369	0.232369	0	1	0	1	0	1
4930453N24Rik	NM_026273	34.9839	28.9695	37.7667	35.0116	36.1169	45.0537	36.4548	37.9982	36.263	-0.0448041	0.834681	0.143761	0.48986	0.188565	0.368021
4930455B14Rik	NR_045968	0.232369	0.232369	0.232369	0.232369	0.232369	0.232369	0.232369	0.232369	0.232369	0	1	0	1	0	1
4930455C13Rik	NR_045352	5.55533	5.82509	6.3668	6.84415	6.49047	7.32086	5.73405	6.2714	6.53154	-0.0806204	0.865744	0.0505176	0.91349	0.131138	0.780712
4930455D15Rik	NR_045381	0.232369	0.232369	0.232369	0.232369	0.232369	0.232369	0.232369	0.232369	0.232369	0	1	0	1	0	1
4930455F16Rik	NR_040570	0.232369	0.232369	0.232369	0.232369	0.232369	0.232369	0.232369	0.232369	0.232369	0	1	0	1	0	1
4930455H04Rik	NR_040596	0.232369	0.232369	0.232369	0.232369	0.232369	0.232369	0.232369	0.232369	0.232369	0	1	0	1	0	1
4930455J16Rik	NR_045469	0.232369	0.232369	0.232369	0.232369	0.232369	0.232369	0.232369	0.251408	0.232369	0	1	0	1	0	1
4930456L15Rik	NR_045887	0.232369	0.232369	0.232369	0.232369	0.232369	0.232369	0.232369	0.232369	0.267838	0	1	0	1	0	1
4930459L07Rik	NR_046190	0.232369	0.232369	0.232369	0.232369	0.232369	0.232369	0.232369	0.232369	0.232369	0	1	0	1	0	1
4930461G14Rik	NR_040736	0.232369	0.232369	0.232369	0.232369	0.232369	0.232369	0.232369	0.232369	0.232369	0	1	0	1	0	1
4930465K10Rik	NR_027978	0.399116	0.382978	0.342715	0.270523	0.388134	0.275891	0.30517	0.462833	0.429697	0	1	0	1	0	1
4930465M20Rik	NR_045973	0.232369	0.232369	0.232369	0.264949	0.232369	0.232369	0.232369	0.254235	0.260452	0	1	0	1	0	1
4930467D21Rik	NR_045981	0.232369	0.232369	0.232369	0.232369	0.232369	0.232369	0.232369	0.232369	0.232369	0	1	0	1	0	1
4930467E23Rik	NM_001039553	0.232369	0.249072	0.281319	0.257757	0.287648	0.270983	0.248516	0.272127	0.283432	0	1	0	1	0	1
4930467K11Rik	NR_045353	0.232369	0.232369	0.232369	0.232369	0.232369	0.232369	0.232369	0.284569	0.232369	0	1	0	1	0	1
4930468A15Rik	NM_001201395	0.232369	0.232369	0.232369	0.232369	0.232369	0.232369	0.232369	0.232369	0.232369	0	1	0	1	0	1
4930469G21Rik	NM_001195189	0.232369	0.232369	0.232369	0.232369	0.232369	0.232369	0.232369	0.268492	0.232369	0	1	0	1	0	1
4930470H14Rik	NR_045764	17.6846	44.3191	33.7176	16.366	29.1425	11.2464	26.0553	32.3198	22.1901	0.802238	0.000933767	0.136073	0.611305	-0.666165	0.00482969
4930470P17Rik	NR_027825	0.232369	0.232369	0.232369	0.232369	0.232369	0.232369	0.232369	0.232369	0.232369	0	1	0	1	0	1
4930471C04Rik	NR_046192	0.232369	0.232369	0.232369	0.232369	0.282232	0.2672	0.27121	0.232369	0.232369	0	1	0	1	0	1
4930471G03Rik	NR_015571	0.232369	0.232369	0.232369	0.232369	0.232369	0.232369	0.232369	0.290631	0.232369	0	1	0	1	0	1
4930471M09Rik	NR_045980	0.232369	0.232369	0.232369	0.232369	0.232369	0.232369	0.232369	0.232369	0.27069	0	1	0	1	0	1
4930473A02Rik	NR_040348	3.38009	1.95144	2.76753	4.90555	4.26689	3.41363	3.76929	3.27005	2.7879	-0.411865	0.511857	-0.431107	0.492222	-0.0192418	0.977165
4930473O22Rik	NR_045356	0.232369	0.232369	0.232369	0.232369	0.232369	0.232369	0.232369	0.232369	0.232369	0	1	0	1	0	1
4930474G06Rik	NR_045398	0.393794	0.442972	0.382714	0.404738	0.453533	0.344725	0.326339	0.357603	0.321988	0	1	0	1	0	1
4930474H20Rik	NR_045712	0.232369	0.232369	0.232369	0.232369	0.232369	0.232369	0.232369	0.232369	0.232369	0	1	0	1	0	1
4930474M22Rik	NR_027986	0.232369	0.232369	0.232369	0.232369	0.232369	0.232369	0.232369	0.232369	0.232369	0	1	0	1	0	1
4930474N05Rik	NM_175008	0.232369	0.232369	0.232369	0.232369	0.232369	0.232369	0.232369	0.232369	0.232369	0	1	0	1	0	1
4930474N09Rik	NR_038130	0.232369	0.232369	0.232369	0.232369	0.232369	0.279742	0.258783	0.288114	0.303964	0	1	0	1	0	1
4930478L05Rik	NR_040569	0.311315	0.398749	0.348466	0.32871	0.350364	0.342267	0.37024	0.345524	0.25313	0	1	0	1	0	1
4930478P22Rik	NR_046060	0.232369	0.232369	0.232369	0.232369	0.232369	0.232369	0.232369	0.232369	0.232369	0	1	0	1	0	1
4930479D17Rik	NR_046277	0.314653	0.306689	0.377574	0.4583	0.29386	0.318276	0.519768	0.384003	0.297285	-2.81497	0.238762	-2.81497	0.23646	0	1
4930480E11Rik	NM_001177966	0.232369	0.232369	0.232369	0.232369	0.232369	0.232369	0.232369	0.232369	0.232369	0	1	0	1	0	1
4930480G23Rik	NR_040768	0.232369	0.232369	0.232369	0.232369	0.232369	0.232369	0.232369	0.232369	0.232369	0	1	0	1	0	1
4930480K15Rik	NR_045463	0.239738	0.252337	0.339655	0.232369	0.232369	0.244486	0.288137	0.239838	0.24981	0	1	0	1	0	1
4930480M12Rik	NR_046278	0.232369	0.232369	0.232369	0.232369	0.232369	0.232369	0.232369	0.232369	0.232369	0	1	0	1	0	1
4930481A15Rik	NR_015545	1.68764	0.26723	0.342163	4.37664	0.260379	0.255117	0.927703	0.335494	2.05811	-5.43481	0.00186037	-1.74757	0.0831222	3.68723	0.0977274
4930483J18Rik	NR_015603	0.281924	0.232369	0.276094	0.32308	0.306436	0.232369	0.290064	0.323691	0.349657	0	1	0	1	0	1
4930483K19Rik	NR_045354	0.787413	1.23502	1.02349	1.01391	1.2853	0.967873	1.02771	0.940493	0.906049	-0.00318891	0.997726	-0.0218149	0.984438	-0.018626	0.986712
4930483O08Rik	NR_046279	0.312462	0.425279	0.538603	0.427849	0.471786	0.464647	0.356701	0.314367	0.351724	0	1	2.79525	0.241867	2.79525	0.24147
4930486F22Rik	NR_038024	0.232369	0.232369	0.232369	0.232369	0.232369	0.232369	0.232369	0.232369	0.232369	0	1	0	1	0	1
4930486I03Rik	NR_045734	0.232369	0.232369	0.232369	0.232369	0.232369	0.232369	0.232369	0.232369	0.232369	0	1	0	1	0	1
4930486L24Rik	NM_178098	1.47741	2.03845	1.29764	2.06252	2.20602	1.90645	2.23099	2.13277	2.10758	0.25201	0.766783	-0.0223568	0.979879	-0.274367	0.746688
4930487D11Rik	NR_046191	0.232369	0.232369	0.232369	0.232369	0.471037	0.232369	0.418283	0.82091	0.988251	2.81207	0.239554	2.79514	0.24188	-0.0169308	0.992284
4930487H11Rik	NR_040601	0.232369	0.232369	0.232369	0.232369	0.232369	0.232369	0.232369	0.232369	0.232369	0	1	0	1	0	1
4930488B22Rik	NR_040627	0.232369	0.232369	0.232369	0.232369	0.232369	0.232369	0.232369	0.232369	0.232369	0	1	0	1	0	1
4930488L21Rik	NR_026888	0.232369	0.232369	0.232369	0.232369	0.232369	0.232369	0.232369	0.232369	0.232369	0	1	0	1	0	1
4930500F04Rik	NR_045758	0.232369	0.232369	0.232369	0.232369	0.232369	0.232369	0.232369	0.232369	0.232369	0	1	0	1	0	1
4930500J02Rik	NR_040322	0.232369	0.232369	0.232369	0.232369	0.232369	0.232369	0.232369	0.232369	0.232369	0	1	0	1	0	1
4930500L23Rik	NR_040701	0.232369	0.232369	0.232369	0.232369	0.232369	0.232369	0.232369	0.232369	0.232369	0	1	0	1	0	1
4930502A04Rik	NR_040737	0.232369	0.232369	0.232369	0.232369	0.232369	0.232369	0.232369	0.232369	0.232369	0	1	0	1	0	1
4930502E09Rik	NR_046281	0.312413	0.232369	0.232369	0.452149	0.411822	0.274153	0.465348	0.330706	0.295518	0	1	0	1	0	1
4930502E18Rik	NM_029142	0.232369	0.232369	0.232369	0.232369	0.232369	0.232369	0.232369	0.232369	0.232369	0	1	0	1	0	1
4930503B20Rik	NM_029144	0.286819	0.232369	0.280412	0.381875	0.354442	0.232369	0.264066	0.232369	0.404198	0	1	0	1	0	1
4930503E24Rik	NR_028310	0.232369	0.232369	0.232369	0.232369	0.232369	0.232369	0.25511	0.232369	0.263188	0	1	0	1	0	1
4930503H13Rik	NR_033598	0.232369	0.232369	0.232369	0.232369	0.232369	0.232369	0.232369	0.232369	0.232369	0	1	0	1	0	1
4930503L19Rik	NM_172967	6.80479	5.80601	7.41135	7.02146	7.98676	6.63089	5.38701	3.98404	6.28453	-0.0807013	0.865612	0.0506843	0.913208	0.131386	0.780312
4930503O07Rik	NR_040477	0.232369	0.232369	0.232369	0.232369	0.320495	0.232369	0.301016	0.232369	0.232369	0	1	0	1	0	1
4930504O13Rik	NM_207527	0.232369	0.232369	0.232369	0.232369	0.232369	0.232369	0.232369	0.232369	0.232369	0	1	0	1	0	1
4930505A04Rik	NM_001100394	0.232369	0.232369	0.232369	0.232369	0.232369	0.232369	0.232369	0.232369	0.280629	0	1	0	1	0	1
4930505G20Rik	NR_045761	0.232369	0.232369	0.232369	0.232369	0.232369	0.232369	0.232369	0.232369	0.232369	0	1	0	1	0	1
4930506M07Rik	NM_001114312	0.244746	0.232369	0.286978	0.232369	0.232369	0.232369	0.232369	0.232369	0.232369	0	1	0	1	0	1
4930507D05Rik	NR_027926	0.786451	0.752843	0.858149	1.02348	0.679566	0.845561	0.774248	0.736099	0.826869	-0.00318891	0.997726	-0.0218149	0.984438	-0.018626	0.986712
4930509E16Rik	NR_045735	0.411111	0.676337	0.429509	0.355064	0.466127	0.279022	0.33642	0.424513	0.408638	2.81206	0.239555	0	1	-2.81206	0.236857
4930509J09Rik	NR_040547	0.232369	0.232369	0.261806	0.232369	0.232369	0.232369	0.232369	0.232369	0.232369	0	1	0	1	0	1
4930509K18Rik	NR_040663	0.232369	0.232369	0.232369	0.232369	0.232369	0.232369	0.232369	0.232369	0.232369	0	1	0	1	0	1
4930511A02Rik	NR_045966	0.232369	0.232369	0.232369	0.232369	0.232369	0.232369	0.232369	0.232369	0.232369	0	1	0	1	0	1
4930511E03Rik	NR_040761	0.232369	0.232369	0.251558	0.232369	0.232369	0.232369	0.232369	0.245728	0.249526	0	1	0	1	0	1
4930511M06Rik	NR_015494	8.54164	10.2985	9.77552	8.27372	8.52844	8.72716	6.94882	9.81576	7.96342	0.268072	0.505601	0.146115	0.721279	-0.121957	0.755443
4930512B01Rik	NR_033573	0.268609	0.232369	0.264345	0.232369	0.232369	0.232369	0.274562	0.232369	0.232369	0	1	0	1	0	1
4930513D17Rik	NR_045416	0.232369	0.232369	0.232369	0.232369	0.232369	0.232369	0.232369	0.232369	0.232369	0	1	0	1	0	1
4930513N10Rik	NR_015574	1.33542	1.32063	1.14574	1.11768	1.08205	1.1891	1.26964	1.22267	1.08921	-0.00318891	0.997726	-0.0218149	0.984438	-0.018626	0.986712
4930513O06Rik	NM_029174	0.232369	0.232369	0.232369	0.232369	0.232369	0.232369	0.232369	0.232369	0.232369	0	1	0	1	0	1
4930515B02Rik	NR_040654	0.232369	0.232369	0.232369	0.232369	0.232369	0.232369	0.232369	0.232369	0.232369	0	1	0	1	0	1
4930515G01Rik	NR_027872	0.569367	0.917229	0.641223	0.695026	0.547172	1.08998	1.01707	0.879273	0.930274	-0.00318891	0.997726	-0.0218149	0.984438	-0.018626	0.986712
4930515G16Rik	NR_003100	0.232369	0.232369	0.232369	0.232369	0.232369	0.232369	0.232369	0.232369	0.232369	0	1	0	1	0	1
4930515L03Rik	NR_040632	0.232369	0.232369	0.232369	0.232369	0.232369	0.232369	0.232369	0.232369	0.232369	0	1	0	1	0	1
4930515L19Rik	NR_045440	0.232369	0.232369	0.232369	0.232369	0.232369	0.232369	0.232369	0.232369	0.232369	0	1	0	1	0	1
4930517E11Rik	NR_040611	0.232369	0.232369	0.232369	0.232369	0.232369	0.232369	0.232369	0.232369	0.232369	0	1	0	1	0	1
4930518P08Rik	NR_045364	0.232369	0.232369	0.232369	0.232369	0.232369	0.232369	0.232369	0.232369	0.232369	0	1	0	1	0	1
4930519D14Rik	NR_045975	0.232369	0.232369	0.232369	0.232369	0.232369	0.232369	0.232369	0.232369	0.232369	0	1	0	1	0	1
4930519F09Rik	NR_033601	2.23385	2.74163	3.00307	2.47355	2.41038	2.36468	1.91854	2.57784	2.36303	0.402063	0.597279	0.194408	0.804471	-0.207655	0.777146
4930519F16Rik	NM_029170	0.232369	0.398007	0.232369	0.232369	0.26663	0.232369	0.232369	0.232369	0.232369	0	1	0	1	0	1
4930519F24Rik	NR_040763	0.232369	0.232369	0.232369	0.232369	0.232369	0.232369	0.232369	0.232369	0.232369	0	1	0	1	0	1
4930519G04Rik	NM_026263	2.89567	3.1306	3.05197	2.82058	2.56387	2.84119	2.21862	2.5294	2.24115	0.163409	0.813182	-0.0224589	0.974796	-0.185867	0.788031
4930519H02Rik	NR_045974	0.347826	0.232369	0.461582	0.364459	0.555927	0.307707	0.299579	0.321021	0.323456	2.812	0.239562	0	1	-2.812	0.236864
4930520O04Rik	NR_040383	1.17392	1.0828	1.01942	0.853043	0.89897	0.930832	0.491983	0.567201	1.40523	0.544557	0.656094	0.525931	0.667082	-0.018626	0.986712
4930520P13Rik	NR_036596	0.232369	0.232369	0.232369	0.232369	0.232369	0.232369	0.232369	0.232369	0.232369	0	1	0	1	0	1
4930521E06Rik	NR_040602	0.232369	0.232369	0.232369	0.232369	0.232369	0.232369	0.232369	0.232369	0.232369	0	1	0	1	0	1
4930522H14Rik	NM_001199090	0.232369	0.232369	0.232369	0.232369	0.232369	0.232369	0.232369	0.232369	0.232369	0	1	0	1	0	1
4930522O17Rik	NR_040665	0.232369	0.232369	0.232369	0.232369	0.232369	0.232369	0.232369	0.232369	0.232369	0	1	0	1	0	1
4930523C07Rik	NM_001162896	35.8057	42.1062	30.189	29.6024	38.181	26.1417	31.0844	37.7555	33.6995	0.27906	0.189243	-0.130954	0.561096	-0.410014	0.057683
4930523O13Rik	NR_040451	0.232369	0.232369	0.232369	0.232369	0.232369	0.232369	0.232369	0.232369	0.232369	0	1	0	1	0	1
4930524B15Rik	NM_026262	0.307762	0.232369	0.254543	0.232369	0.232369	0.245488	0.276257	0.232369	0.232369	0	1	0	1	0	1
4930524C18Rik	NR_045661	0.232369	0.232369	0.255382	0.232369	0.232369	0.232369	0.232369	0.24839	0.232369	0	1	0	1	0	1
4930524N10Rik	NM_001256259	0.232369	0.232369	0.232369	0.232369	0.232369	0.232369	0.232369	0.232369	0.232369	0	1	0	1	0	1
4930524O05Rik	NR_045316	0.232369	0.232369	0.232369	0.232369	0.232369	0.232369	0.36471	0.232369	0.232369	0	1	0	1	0	1
4930524O08Rik	NR_040735	0.232369	0.232369	0.232369	0.232369	0.232369	0.232369	0.232369	0.254095	0.232369	0	1	0	1	0	1
4930525D18Rik	NR_040738	0.292621	0.232369	0.391858	0.397806	0.322423	0.263821	0.302517	0.306391	0.327438	0	1	0	1	0	1
4930525G20Rik	NR_045194	0.343305	0.275311	0.288302	0.507962	0.315272	0.273733	0.301561	0.310249	0.257375	-2.81491	0.23877	-2.81491	0.236468	0	1
4930526I15Rik	NR_015516	0.232369	0.232369	0.232369	0.232369	0.232369	0.232369	0.232369	0.232369	0.232369	0	1	0	1	0	1
4930526L06Rik	NR_045317	0.286418	0.476461	0.613892	0.479714	0.515112	0.429874	0.32676	0.331972	0.360293	2.812	0.239562	2.79525	0.241867	-0.0167489	0.992355
4930527F14Rik	NR_045809	0.232369	0.232369	0.232369	0.232369	0.232369	0.232369	0.232369	0.232369	0.232369	0	1	0	1	0	1
4930527G23Rik	NR_045395	0.232369	0.232369	0.232369	0.232369	0.232369	0.232369	0.232369	0.232369	0.232369	0	1	0	1	0	1
4930528A17Rik	NR_028384	0.347345	0.356987	0.455556	0.46388	0.524508	0.388421	0.513479	0.430124	0.359361	-0.0029746	0.998651	-2.81497	0.23646	-2.812	0.236864
4930528D03Rik	NR_045977	1.27994	1.49609	1.36975	1.18791	1.74768	1.53926	1.13573	1.41684	1.90491	0.392765	0.70804	0.684111	0.49253	0.291346	0.75491
4930528P14Rik	NR_040516	0.232369	0.232369	0.232369	0.232369	0.232369	0.232369	0.232369	0.232369	0.232369	0	1	0	1	0	1
4930529C04Rik	NR_033593	1.85632	1.86677	1.78806	1.70049	1.6441	1.88285	1.95329	1.64794	1.88483	-0.00327458	0.996791	-0.0224042	0.978045	-0.0191296	0.981253
4930529K09Rik	NR_040457	0.232369	0.232369	0.232369	0.232369	0.232369	0.232369	0.232369	0.232369	0.232369	0	1	0	1	0	1
4930529L06Rik	NR_040537	0.232369	0.232369	0.232369	0.232369	0.232369	0.232369	0.232369	0.232369	0.232369	0	1	0	1	0	1
4930533B01Rik	NR_040614	0.232369	0.232369	0.232369	0.232369	0.232369	0.232369	0.232369	0.232369	0.232369	0	1	0	1	0	1
4930533P14Rik	NR_040478	0.232369	0.232369	0.232369	0.232369	0.232369	0.232369	0.232369	0.232369	0.232369	0	1	0	1	0	1
4930538K18Rik	NM_029198	0.53771	0.385585	0.531719	0.480781	0.612677	0.515736	0.429866	0.399091	0.767687	-0.00291254	0.998675	1.41957	0.314451	1.42248	0.31335
4930539C22Rik	NR_040600	0.232369	0.232369	0.232369	0.232369	0.232369	0.232369	0.232369	0.232369	0.232369	0	1	0	1	0	1
4930539E08Rik	NM_172450	1.02606	0.705748	0.925289	0.954197	0.801727	1.10725	0.650536	1.0182	1.27862	-0.00318891	0.997726	-0.0218149	0.984438	-0.018626	0.986712
4930539J05Rik	NR_030689	13.4784	7.98179	9.26365	10.5649	11.4812	9.74007	18.8087	14.8414	14.8389	-0.340922	0.313247	-0.360846	0.285734	-0.0199248	0.955517
4930539M17Rik	NR_040597	0.232369	0.232369	0.232369	0.232369	0.232369	0.232369	0.232369	0.232369	0.232369	0	1	0	1	0	1
4930539N22Rik	NR_040598	0.232369	0.232369	0.232369	0.232369	0.232369	0.232369	0.232369	0.232369	0.232369	0	1	0	1	0	1
4930540M03Rik	NR_040746	0.232369	0.232369	0.232369	0.232369	0.232369	0.232369	0.232369	0.232369	0.232369	0	1	0	1	0	1
4930542C21Rik	NR_040565	0.232369	0.232369	0.232369	0.232369	0.232369	0.232369	0.232369	0.232369	0.232369	0	1	0	1	0	1
4930542D17Rik	NR_040566	0.232369	0.232369	0.232369	0.232369	0.232369	0.232369	0.232369	0.232369	0.232369	0	1	0	1	0	1
4930543E12Rik	NR_045978	0.232369	0.232369	0.232369	0.232369	0.232369	0.232369	0.232369	0.232369	0.232369	0	1	0	1	0	1
4930544D05Rik	NM_001145537	0.330596	0.321089	0.232369	0.322271	0.379181	0.334922	0.232369	0.353046	0.232369	0	1	0	1	0	1
4930544G11Rik	NM_001161773	0.232369	0.232369	0.232369	0.232369	0.232369	0.232369	0.232369	0.232369	0.232369	0	1	0	1	0	1
4930544M13Rik	NR_045976	0.232369	0.232369	0.232369	0.232369	0.232369	0.232369	0.232369	0.232369	0.232369	0	1	0	1	0	1
4930545E07Rik	NR_045374	0.232369	0.232369	0.232369	0.232369	0.232369	0.232369	0.232369	0.232369	0.232369	0	1	0	1	0	1
4930545H06Rik	NR_045357	0.232369	0.232369	0.232369	0.232369	0.232369	0.232369	0.232369	0.280319	0.232369	0	1	0	1	0	1
4930545L23Rik	NR_040517	0.232369	0.232369	0.232369	0.232369	0.232369	0.232369	0.232369	0.232369	0.232369	0	1	0	1	0	1
4930546C10Rik	NR_038051	0.29484	0.232369	0.28749	0.422959	0.294616	0.362815	0.353591	0.296326	0.380226	0	1	0	1	0	1
4930546K05Rik	NR_040754	0.232369	0.232369	0.232369	0.232369	0.232369	0.232369	0.232369	0.240492	0.232369	0	1	0	1	0	1
4930547E08Rik	NR_040514	0.232369	0.350574	0.347842	0.232369	0.232369	0.369003	0.232369	0.312759	0.232369	0	1	0	1	0	1
4930547E14Rik	NR_040564	0.232369	0.232369	0.232369	0.232369	0.232369	0.232369	0.232369	0.232369	0.232369	0	1	0	1	0	1
4930548G14Rik	NR_045811	0.232369	0.232369	0.232369	0.232369	0.232369	0.232369	0.232369	0.232369	0.232369	0	1	0	1	0	1
4930548H24Rik	NM_026296	0.340557	0.362659	0.232369	0.331388	0.313219	0.326496	0.253362	0.343131	0.26082	0	1	0	1	0	1
4930548J01Rik	NR_045462	0.232369	0.232369	0.232369	0.232369	0.232369	0.232369	0.232369	0.232369	0.232369	0	1	0	1	0	1
4930548K13Rik	NR_040656	0.232369	0.232369	0.232369	0.232369	0.232369	0.232369	0.232369	0.232369	0.232369	0	1	0	1	0	1
4930549C01Rik	NM_026300	0.232369	0.232369	0.232369	0.232369	0.232369	0.232369	0.232369	0.232369	0.232369	0	1	0	1	0	1
4930549G23Rik	NR_045376	3.86858	6.16526	6.64914	5.60018	5.0097	6.11058	6.88987	3.90705	6.43251	-0.182135	0.721771	0.136152	0.778216	0.318288	0.522837
4930550C14Rik	NM_029247	0.360456	0.309495	0.232369	0.388678	0.264276	0.299233	0.306932	0.337276	0.333421	0	1	0	1	0	1
4930550L24Rik	NM_023774	0.232369	0.232369	0.232369	0.232369	0.256462	0.232369	0.232369	0.252173	0.232369	0	1	0	1	0	1
4930552N02Rik	NR_040661	0.232369	0.232369	0.232369	0.232369	0.232369	0.232369	0.232369	0.232369	0.232369	0	1	0	1	0	1
4930552P12Rik	NR_045318	0.251612	0.28451	0.300284	0.267593	0.232369	0.262504	0.265974	0.232369	0.24755	0	1	0	1	0	1
4930553E22Rik	NR_040567	0.232369	0.232369	0.232369	0.232369	0.232369	0.232369	0.232369	0.232369	0.232369	0	1	0	1	0	1
4930554C24Rik	NR_040739	0.232369	0.232369	0.232369	0.232369	0.232369	0.232369	0.232369	0.232369	0.232369	0	1	0	1	0	1
4930555B11Rik	NR_040633	0.232369	0.232369	0.232369	0.232369	0.232369	0.232369	0.232369	0.232369	0.232369	0	1	0	1	0	1
4930556C24Rik	NR_040506	0.232369	0.232369	0.232369	0.232369	0.232369	0.232369	0.232369	0.232369	0.232369	0	1	0	1	0	1
4930556G01Rik	NR_040655	0.232369	0.232369	0.232369	0.232369	0.232369	0.232369	0.232369	0.232369	0.232369	0	1	0	1	0	1
4930556J02Rik	NR_045714	0.232369	0.232369	0.232369	0.232369	0.232369	0.232369	0.232369	0.232369	0.232369	0	1	0	1	0	1
4930556M19Rik	NR_045063	0.646957	0.544827	0.596484	0.652576	0.480023	0.496442	0.629602	0.581703	0.459198	-0.550765	0.652398	-1.46105	0.29972	-0.910284	0.552553
4930556N09Rik	NR_045358	0.232369	0.232369	0.232369	0.232369	0.232369	0.232369	0.232369	0.265775	0.232369	0	1	0	1	0	1
4930557A04Rik	NM_029229	0.232369	0.232369	0.232369	0.232369	0.232369	0.232369	0.232369	0.232369	0.232369	0	1	0	1	0	1
4930557J02Rik	NR_040703	0.283005	0.232369	0.232369	0.278714	0.232369	0.258802	0.261846	0.263473	0.312266	0	1	0	1	0	1
4930558C23Rik	NR_015490	0.232369	0.232369	0.232369	0.232369	0.232369	0.232369	0.232369	0.283486	0.232369	0	1	0	1	0	1
4930558G05Rik	NR_045441	0.232369	0.232369	0.232369	0.232369	0.232369	0.232369	0.232369	0.232369	0.232369	0	1	0	1	0	1
4930558J18Rik	NR_037999	0.232369	0.297038	0.295543	0.254212	0.250204	0.257286	0.246262	0.26169	0.232369	0	1	0	1	0	1
4930558K02Rik	NM_001204904	0.2324	0.232397	0.376678	0.332162	0.27311	0.289287	0.232369	0.232565	0.232369	0	1	0	1	0	1
4930562C15Rik	NM_001252142	4.85106	5.15631	5.71617	5.46447	4.75906	4.26396	4.24334	5.90618	4.74236	0.187275	0.722613	0.0757366	0.887583	-0.111538	0.829799
4930562F07Rik	NR_038030	25.4539	31.9567	25.5044	25.6617	28.0499	21.9772	21.6167	29.4126	26.9914	0.282194	0.240576	0.0160498	0.948761	-0.266144	0.265447
4930563D23Rik	NM_029252	0.268009	0.248464	0.263816	0.232369	0.245686	0.260276	0.242742	0.254262	0.288604	0	1	0	1	0	1
4930563E18Rik	NR_045379	0.232369	0.232369	0.232369	0.232369	0.232369	0.232369	0.270433	0.232369	0.232369	0	1	0	1	0	1
4930563E22Rik	NM_001163728	0.41679	0.586869	0.54634	0.379521	0.508009	0.450831	0.416803	0.5577	0.433825	4.25311	0.0417574	2.79525	0.241867	-1.45786	0.300783
4930563F08Rik	NR_040704	0.232369	0.232369	0.232369	0.232369	0.232369	0.232369	0.232369	0.232369	0.232369	0	1	0	1	0	1
4930563M20Rik	NR_046193	0.356955	0.232369	0.232369	0.232369	0.232369	0.232369	0.37742	0.232369	0.330659	0	1	0	1	0	1
4930564B18Rik	NM_029230	0.232369	0.232369	0.232369	0.232369	0.232369	0.232369	0.232369	0.232369	0.232369	0	1	0	1	0	1
4930564D02Rik	NM_029228	0.232369	0.232369	0.232369	0.232369	0.232369	0.232369	0.232369	0.283198	0.232369	0	1	0	1	0	1
4930565D16Rik	NR_040752	0.232369	0.232369	0.232369	0.232369	0.232369	0.232369	0.232369	0.232369	0.232369	0	1	0	1	0	1
4930565N06Rik	NR_040476	1.99337	1.89616	1.70308	1.80092	1.85009	1.73546	1.16099	1.41037	1.26826	-0.00324164	0.997082	-0.0221864	0.980027	-0.0189448	0.982944
4930567H12Rik	NR_015535	0.232369	0.232369	0.232369	0.232369	0.232369	0.232369	0.232369	0.232369	0.232369	0	1	0	1	0	1
4930567H17Rik	NM_001033807	0.232369	0.232369	0.232369	0.232369	0.232369	0.232369	0.232369	0.232369	0.232369	0	1	0	1	0	1
4930567J20Rik	NR_040576	0.232369	0.232369	0.232369	0.232369	0.232369	0.232369	0.232369	0.232369	0.232369	0	1	0	1	0	1
4930567K20Rik	NR_046010	0.232369	0.232369	0.232369	0.232369	0.232369	0.232369	0.232369	0.232369	0.232369	0	1	0	1	0	1
4930568D16Rik	NM_029463	0.232369	0.232369	0.232369	0.232369	0.232369	0.232369	0.232369	0.232369	0.232369	0	1	0	1	0	1
4930568E12Rik	NR_040755	0.232369	0.301408	0.232369	0.372287	0.232369	0.232369	0.232369	0.279322	0.232369	0	1	0	1	0	1
4930568G15Rik	NR_040480	0.232369	0.232369	0.232369	0.232369	0.232369	0.232369	0.232369	0.232369	0.232369	0	1	0	1	0	1
4930570G19Rik	NR_040398	0.232369	0.232369	0.232369	0.232369	0.232369	0.232369	0.232369	0.232369	0.232369	0	1	0	1	0	1
4930571K23Rik	NM_001145759	0.232369	0.232369	0.232369	0.232369	0.232369	0.232369	0.232369	0.26017	0.232369	0	1	0	1	0	1
4930572K03Rik	NR_045371	0.232369	0.232369	0.232369	0.232369	0.232369	0.232369	0.232369	0.232369	0.232369	0	1	0	1	0	1
4930572O13Rik	NR_045718	0.232369	0.232369	0.232369	0.232369	0.232369	0.232369	0.232369	0.232369	0.232369	0	1	0	1	0	1
4930573O16Rik	NR_040620	0.232369	0.428551	0.232369	0.431165	1.36861	0.232369	0.232369	0.499215	0.232369	2.812	0.239562	0	1	-2.812	0.236864
4930578C19Rik	NM_175228	0.232369	0.232369	0.232369	0.232369	0.232369	0.232369	0.232369	0.232369	0.232369	0	1	0	1	0	1
4930578E11Rik	NR_045391	0.523662	0.511971	0.705414	0.465459	0.451158	0.528999	0.537148	0.468425	0.472888	-0.89656	0.55904	-0.0212248	0.9873	0.875336	0.568263
4930578I06Rik	NM_026359	0.232369	0.232369	0.232369	0.232369	0.232369	0.232369	0.232369	0.232369	0.232369	0	1	0	1	0	1
4930578M01Rik	NR_045991	0.232369	0.232369	0.287725	0.289789	0.232369	0.297869	0.232369	0.232369	0.232369	0	1	0	1	0	1
4930578N18Rik	NR_040575	0.232369	0.232369	0.232369	0.232369	0.232369	0.232369	0.232369	0.232369	0.232369	0	1	0	1	0	1
4930579F01Rik	NM_001163385	0.232369	0.232372	0.232372	0.232369	0.232369	0.232369	0.232369	0.232369	0.232369	0	1	0	1	0	1
4930579G18Rik	NR_038053	5.83546	6.98715	6.22642	7.59914	6.28267	6.49572	4.98453	6.03146	5.86271	-0.00322909	0.994525	-0.100031	0.833831	-0.0968019	0.839121
4930579G24Rik	NM_029482	4.68002	6.61174	6.28856	5.23329	6.09802	5.25167	5.57722	5.91625	4.42737	0.242231	0.621396	-0.11483	0.824858	-0.357061	0.473367
4930579K19Rik	NR_029444	0.371941	0.400453	0.642869	0.487855	0.580047	0.450946	0.313617	0.346682	0.819635	2.812	0.239562	3.68734	0.0980013	0.875342	0.56826
4930581F22Rik	NR_029475	5.54985	5.43392	4.58781	5.63178	4.17619	5.06126	3.92356	4.01644	4.11088	-0.299375	0.57718	-0.21315	0.686149	0.0862254	0.876398
4930583K01Rik	NR_027879	0.232369	0.291037	0.232369	0.232369	0.28091	0.232369	0.270181	0.232369	0.386104	0	1	0	1	0	1
4930583P06Rik	NR_040612	0.232369	0.232369	0.232369	0.232369	0.232369	0.232369	0.232369	0.232369	0.232369	0	1	0	1	0	1
4930584F24Rik	NR_029445	0.232369	0.232369	0.232369	0.232369	0.232369	0.232369	0.232369	0.232369	0.232369	0	1	0	1	0	1
4930590J08Rik	NM_198668	0.287655	0.269821	0.244564	0.28297	0.294343	0.27566	0.264553	0.249349	0.286891	0	1	0	1	0	1
4930590L20Rik	NR_040604	0.359469	0.232369	0.232369	0.232369	0.232369	0.232369	0.232369	0.232369	0.232369	0	1	0	1	0	1
4930591A17Rik	NM_026596	0.232369	0.232369	0.232369	0.232369	0.232369	0.232369	0.232369	0.232369	0.232369	0	1	0	1	0	1
4930592A05Rik	NR_045070	0.287362	0.33171	0.280891	0.232369	0.232369	0.261076	0.264382	0.266149	0.275754	0	1	0	1	0	1
4930592I03Rik	NR_033307	0.232369	0.232369	0.232369	0.232369	0.232369	0.232369	0.265159	0.232369	0.232369	0	1	0	1	0	1
4930593A02Rik	NR_045167	0.232369	0.232369	0.232369	0.232369	0.232369	0.232369	0.232369	0.232369	0.232369	0	1	0	1	0	1
4930593C16Rik	NR_040753	0.232369	0.232369	0.232369	0.232369	0.232369	0.232369	0.232369	0.232369	0.232369	0	1	0	1	0	1
4930594C11Rik	NR_024017	0.741251	0.707354	0.745171	0.586915	0.68918	0.657466	0.711245	0.790955	0.45903	-0.00318891	0.997726	-0.568903	0.641512	-0.565714	0.643371
4930595M18Rik	NM_173435	0.232369	0.232369	0.232369	0.232369	0.232369	0.232369	0.232369	0.232369	0.232369	0	1	0	1	0	1
4930596D02Rik	NM_001033766	0.232369	0.232369	0.232369	0.232369	0.232369	0.232369	0.232369	0.232369	0.232369	0	1	0	1	0	1
4930597G03Rik	NR_045736	0.232369	0.232369	0.232369	0.232369	0.232369	0.232369	0.232369	0.261313	0.232369	0	1	0	1	0	1
4930598F16Rik	NR_040479	0.232369	0.232369	0.232369	0.232369	0.232369	0.232369	0.232369	0.232369	0.232369	0	1	0	1	0	1
4930599N23Rik	NR_045813	0.493342	0.585941	0.692904	0.710079	0.524911	0.845417	0.498229	0.63314	0.592676	1.4382	0.308095	1.41958	0.314449	-0.018626	0.986712
4931402G19Rik	NR_040608	1.62094	1.21825	1.38967	1.37551	1.21443	1.32807	1.13653	1.08313	1.3815	-0.399211	0.703458	-0.417837	0.69018	-0.018626	0.986712
4931403E22Rik	NR_045306	3.08392	3.06549	2.49681	3.10324	3.2868	2.61407	1.89234	3.15176	2.48205	0.163409	0.813182	-0.210918	0.773741	-0.374327	0.599811
4931403G20Rik	NR_038172	0.320575	0.232369	0.258309	0.286188	0.276313	0.232369	0.300817	0.340719	0.255541	0	1	0	1	0	1
4931406B18Rik	NM_028737	0.379284	0.394441	0.482158	0.303502	0.319205	0.298811	0.322863	0.366877	0.34877	0	1	0	1	0	1
4931406C07Rik	NM_001199484	1.78777	1.0029	1.22356	1.82387	0.779276	1.05776	0.853129	0.799097	1.01886	-0.709595	0.476493	-0.728221	0.464735	-0.018626	0.986712
4931406H21Rik	NR_033492	0.244439	0.330488	0.29627	0.287606	0.295511	0.276475	0.365873	0.306514	0.260937	0	1	0	1	0	1
4931406P16Rik	NM_172741	7.42582	7.66793	7.32944	7.56531	6.72561	7.04006	8.10343	7.68235	7.34181	-0.00331532	0.993845	-0.153121	0.72733	-0.149805	0.733005
4931408C20Rik	NM_001033764	0.232369	0.232369	0.232369	0.232369	0.232369	0.232369	0.232369	0.238933	0.232369	0	1	0	1	0	1
4931408D14Rik	NR_040298	0.290535	0.258637	0.245199	0.270078	0.254103	0.271589	0.23239	0.241301	0.286862	0	1	0	1	0	1
4931409K22Rik	NM_177676	0.232369	0.232369	0.232369	0.232369	0.232369	0.232369	0.232369	0.287298	0.232369	0	1	0	1	0	1
4931414P19Rik	NM_028890	1.45494	1.50392	1.68701	1.87689	1.61667	1.68283	1.50479	1.93916	1.85452	0.25201	0.766783	0.232881	0.784011	-0.0191296	0.981253
4931417E11Rik	NM_025737	0.232369	0.232369	0.232369	0.232369	0.232369	0.232369	0.232369	0.232369	0.232369	0	1	0	1	0	1
4931419H13Rik	NR_040593	0.232369	0.232369	0.232369	0.232369	0.232369	0.232369	0.232369	0.232369	0.232369	0	1	0	1	0	1
4931420L22Rik	NR_040561	0.232369	0.232369	0.300641	0.232369	0.290192	0.313152	0.232369	0.279899	0.232369	0	1	0	1	0	1
4931423N10Rik	NM_027635	0.259295	0.232369	0.232369	0.232369	0.232369	0.246425	0.295066	0.248909	0.274854	0	1	0	1	0	1
4931428F04Rik	NM_001166394	1.34461	1.0355	1.60381	1.24932	1.39385	1.10259	0.877498	1.11707	1.5413	-0.00318891	0.997726	0.684165	0.492496	0.687354	0.490437
4931428L18Rik	NR_033445	0.381036	0.321888	0.276094	0.277724	0.269402	0.374649	0.232369	0.354132	0.271465	0	1	0	1	0	1
4931429I11Rik	NM_001081121	0.247768	0.260187	0.259544	0.232369	0.232369	0.232369	0.241333	0.232369	0.280966	0	1	0	1	0	1
4931429L15Rik	NM_183104	0.304553	0.248668	0.29606	0.237874	0.281818	0.320293	0.319912	0.4053	0.341521	0	1	0	1	0	1
4931429P17Rik	NR_038004	0.232369	0.232369	0.232369	0.232369	0.232369	0.232369	0.232369	0.232369	0.232369	0	1	0	1	0	1
4931430N09Rik	NR_046053	0.232369	0.232369	0.232369	0.232369	0.232369	0.232369	0.232369	0.232369	0.232369	0	1	0	1	0	1
4931431B13Rik	NR_045183	0.396321	0.232369	0.377031	0.232369	0.232369	0.232369	0.232369	0.534503	0.232369	2.81207	0.239554	0	1	-2.81207	0.236855
4931431C16Rik	NR_045807	0.302072	0.436981	0.386125	0.280216	0.427708	0.314239	0.384531	0.382229	0.369848	0	1	0	1	0	1
4931431F19Rik	NM_027634	0.232369	0.232369	0.232369	0.232369	0.232369	0.232369	0.232369	0.232369	0.232369	0	1	0	1	0	1
4931440F15Rik	NM_176829	1.85578	1.64675	1.58872	1.65903	1.63881	1.57104	1.57883	1.80321	1.54146	-0.00327458	0.996791	-0.0224042	0.978045	-0.0191296	0.981253
4931440J10Rik	NR_045503	0.232369	0.232369	0.232369	0.232369	0.328321	0.332908	0.232369	0.232369	0.232369	0	1	0	1	0	1
4931440P22Rik	NR_027955	0.418915	0.569352	0.396967	0.427496	0.730255	0.524511	0.666745	0.65799	0.589787	1.43814	0.308117	0.872314	0.569673	-0.565823	0.64331
4932411E22Rik	NM_172534	0.232369	0.232369	0.232369	0.232369	0.232369	0.232369	0.232369	0.243377	0.232369	0	1	0	1	0	1
4932411N23Rik	NM_177705	0.232369	0.244818	0.256691	0.232369	0.232369	0.232369	0.232369	0.232369	0.232369	0	1	0	1	0	1
4932412D23Rik	NR_040521	0.232369	0.232369	0.232369	0.232369	0.232369	0.232369	0.232369	0.232369	0.232369	0	1	0	1	0	1
4932413F04Rik	NR_040764	0.232369	0.232369	0.232369	0.232369	0.232369	0.232369	0.232369	0.232369	0.232369	0	1	0	1	0	1
4932414J04Rik	NR_028259	0.232369	0.232369	0.24599	0.232369	0.232369	0.232369	0.232369	0.241851	0.232369	0	1	0	1	0	1
4932414N04Rik	NM_183113	0.290508	0.284881	0.261602	0.278343	0.261121	0.276109	0.27903	0.269002	0.278743	0	1	0	1	0	1
4932415M13Rik	NM_001037718	0.232369	0.254761	0.232369	0.232369	0.232369	0.232369	0.232369	0.278056	0.232369	0	1	0	1	0	1
4932416H05Rik	NR_029452	0.49208	0.425548	0.448043	0.484052	0.449287	0.447693	0.463593	0.391902	0.557789	0	1	2.79514	0.24188	2.79514	0.241483
4932416K20Rik	NM_001002775	0.232369	0.244253	0.243978	0.244411	0.245479	0.241527	0.234922	0.240451	0.232369	0	1	0	1	0	1
4932418E24Rik	NM_177841	0.232369	0.232369	0.245592	0.232369	0.232369	0.232369	0.232369	0.232369	0.244192	0	1	0	1	0	1
4932429P05Rik	NM_001085511	0.232369	0.232369	0.232369	0.232369	0.232369	0.232369	0.232369	0.232369	0.232369	0	1	0	1	0	1
4932435O22Rik	NR_027643	0.232369	0.238597	0.238453	0.232369	0.258135	0.232369	0.232369	0.24084	0.243249	0	1	0	1	0	1
4932438A13Rik	NM_172679	46.2195	46.3915	39.7626	54.0314	57.2512	51.8718	53.1772	50.0364	53.5837	-0.0037528	0.98365	-0.0911511	0.621942	-0.0873983	0.636356
4932438H23Rik	NM_001163695	0.291648	0.303758	0.284673	0.232369	0.232386	0.283944	0.347386	0.341601	0.263535	0	1	0	1	0	1
4932441J04Rik	NR_015588	0.232369	0.232369	0.232369	0.232369	0.232369	0.232369	0.232369	0.232369	0.232369	0	1	0	1	0	1
4932443I19Rik	NM_001101519	0.232369	0.232369	0.232369	0.232369	0.232369	0.232369	0.232369	0.232369	0.232369	0	1	0	1	0	1
4932702P03Rik	NR_045182	0.323118	0.314335	0.31244	0.232369	0.232369	0.327114	0.232369	0.232369	0.232369	0	1	0	1	0	1
4933400A11Rik	NR_003635	0.232369	0.232369	0.232369	0.232369	0.232369	0.232369	0.232369	0.232369	0.232369	0	1	0	1	0	1
4933400B14Rik	NR_045432	0.232369	0.232369	0.232369	0.232369	0.232369	0.232369	0.232369	0.232369	0.232369	0	1	0	1	0	1
4933400C23Rik	NR_040770	0.232369	0.232369	0.232369	0.232369	0.232369	0.232369	0.232369	0.232369	0.232369	0	1	0	1	0	1
4933400F21Rik	NR_015540	0.232369	0.232369	0.232369	0.232369	0.232369	0.232369	0.232369	0.232369	0.232369	0	1	0	1	0	1
4933400L20Rik	NR_045730	0.232369	0.232369	0.232369	0.232369	0.232369	0.232369	0.232369	0.232369	0.232369	0	1	0	1	0	1
4933401B06Rik	NR_033580	0.232369	0.232369	0.232369	0.232369	0.232369	0.255052	0.232369	0.232369	0.232369	0	1	0	1	0	1
4933401D09Rik	NR_045431	0.389745	0.41005	0.405944	0.322393	0.394081	0.376138	0.346886	0.353209	0.278928	0	1	0	1	0	1
4933401H06Rik	NR_040540	0.232369	0.232369	0.232369	0.232369	0.232369	0.232369	0.232369	0.232369	0.232369	0	1	0	1	0	1
4933402C06Rik	NR_045504	0.232369	0.232369	0.232369	0.232369	0.232369	0.232369	0.232369	0.232369	0.232369	0	1	0	1	0	1
4933402D24Rik	NM_001256158	0.317623	0.258036	0.282518	0.284388	0.274843	0.247203	0.265455	0.249825	0.322048	0	1	0	1	0	1
4933402E13Rik	NM_001199996	0.232369	0.232369	0.232369	0.232369	0.232369	0.232369	0.232369	0.232369	0.232369	0	1	0	1	0	1
4933402J07Rik	NM_177901	0.232369	0.232369	0.232369	0.232369	0.232369	0.232369	0.232369	0.232369	0.232369	0	1	0	1	0	1
4933402J10Rik	NR_040682	0.232369	0.232369	0.232369	0.232369	0.232369	0.232369	0.232369	0.232369	0.232369	0	1	0	1	0	1
4933402J15Rik	NR_046059	0.232369	0.232369	0.232369	0.232369	0.232369	0.232369	0.232369	0.250976	0.232369	0	1	0	1	0	1
4933402N03Rik	NM_173409	0.232369	0.232369	0.232369	0.232369	0.232369	0.232369	0.232369	0.232369	0.232369	0	1	0	1	0	1
4933402N22Rik	NM_001177510	0.232369	0.232369	0.232369	0.232369	0.232369	0.232369	0.232369	0.239861	0.241991	0	1	0	1	0	1
4933402P03Rik	NM_175368	0.232369	0.232369	0.232369	0.232369	0.232369	0.232369	0.232369	0.25157	0.232369	0	1	0	1	0	1
4933403O08Rik	NM_001177389	0.232369	0.232369	0.232369	0.232369	0.232369	0.232369	0.232369	0.232369	0.232369	0	1	0	1	0	1
4933404G15Rik	NR_045920	0.232369	0.232369	0.232369	0.232369	0.232369	0.232369	0.232369	0.232369	0.232369	0	1	0	1	0	1
4933404K08Rik	NR_046038	0.662659	0.361917	0.422201	0.462099	0.419946	0.513144	0.336738	0.40858	0.373815	-2.81491	0.238769	-0.0197158	0.991008	2.7952	0.241477
4933404O12Rik	NR_015555	1.63173	2.19206	1.76654	1.55192	1.94901	1.41204	1.55402	1.84008	1.65689	-0.00327458	0.996791	-0.277588	0.743821	-0.274313	0.746735
4933405D12Rik	NR_046036	2.32264	1.97081	1.81646	1.76945	2.02798	2.0328	1.62702	1.93065	1.59012	-0.00327458	0.996791	-0.0224042	0.978045	-0.0191296	0.981253
4933405E24Rik	NR_045506	0.232369	0.277792	0.232369	0.232369	0.232369	0.232369	0.232369	0.263261	0.232369	0	1	0	1	0	1
4933405L10Rik	NM_027655	0.376188	0.232369	0.443866	0.276246	0.232369	0.307445	0.427719	0.261817	0.27019	0	1	0	1	0	1
4933405O20Rik	NM_172901	0.232369	0.232369	0.232369	0.232369	0.232369	0.232369	0.232369	0.232369	0.232369	0	1	0	1	0	1
4933406C10Rik	NR_044986	0.355825	0.539015	0.559162	0.430108	0.55528	0.425709	0.34017	0.535713	0.670663	4.25311	0.0417574	3.68734	0.0980013	-0.565769	0.64334
4933406D12Rik	NR_040502	0.232369	0.232369	0.232369	0.232369	0.232369	0.232369	0.232369	0.283198	0.232369	0	1	0	1	0	1
4933406F09Rik	NR_015568	0.58736	0.520361	0.534933	0.494127	0.515009	0.449367	0.409538	0.529014	0.428764	1.4382	0.308097	-0.0196614	0.99103	-1.45786	0.300783
4933406G16Rik	NR_046037	0.232369	0.232369	0.232369	0.232369	0.232369	0.232369	0.232369	0.232369	0.232369	0	1	0	1	0	1
4933406I18Rik	NR_029437	0.50501	1.17971	1.0462	0.481326	0.467516	0.386475	0.7208	0.876472	0.771187	-0.00308738	0.998153	-0.0212797	0.98727	-0.0181923	0.989117
4933406J08Rik	NM_028914	0.255497	0.253258	0.232369	0.232369	0.232369	0.232369	0.232369	0.232369	0.232369	0	1	0	1	0	1
4933406J10Rik	NR_046004	0.232369	0.283375	0.282196	0.232369	0.274571	0.232369	0.298116	0.405815	0.276921	0	1	0	1	0	1
4933406K04Rik	NR_015512	0.232369	0.232369	0.232369	0.232369	0.232369	0.232369	0.232369	0.232369	0.232369	0	1	0	1	0	1
4933406M09Rik	NM_173771	0.232369	0.232369	0.232369	0.232369	0.232369	0.232369	0.232369	0.249669	0.232369	0	1	0	1	0	1
4933407E24Rik	NR_045819	0.232369	0.232369	0.232369	0.232369	0.232369	0.232369	0.232369	0.248601	0.232369	0	1	0	1	0	1
4933407G14Rik	NR_045841	0.232369	0.307673	0.232369	0.232369	0.232369	0.232369	0.232369	0.257976	0.232369	0	1	0	1	0	1
4933407I05Rik	NR_040731	0.232369	0.232369	0.232369	0.232369	0.232369	0.232369	0.232369	0.232369	0.232369	0	1	0	1	0	1
4933407K13Rik	NR_029443	2.10948	2.90738	2.6002	2.42126	2.50799	2.41715	2.005	2.52994	2.44825	0.568681	0.442289	0.194408	0.804471	-0.374273	0.599862
4933407L21Rik	NR_037692	0.325811	0.274568	0.314816	0.27513	0.267284	0.305536	0.232369	0.318467	0.232369	0	1	0	1	0	1
4933408B17Rik	NM_177773	0.538937	0.380048	0.430734	0.569073	0.36983	0.392404	0.458421	0.357913	0.441982	-3.70855	0.0957991	-3.70855	0.0941781	0	1
4933408J17Rik	NR_045810	2.52422	1.45995	2.3016	3.28124	2.42403	2.36084	2.65247	2.57329	3.15532	-0.575249	0.436999	-0.377686	0.596543	0.197564	0.801351
4933408N05Rik	NR_045831	0.800482	0.829815	1.17372	1.09165	0.83831	1.05872	0.819272	0.832019	0.750011	-0.00318891	0.997726	-0.0218149	0.984438	-0.018626	0.986712
4933409G03Rik	NM_177651	0.232369	0.232369	0.232369	0.232369	0.232369	0.232369	0.232369	0.232369	0.232369	0	1	0	1	0	1
4933411E08Rik	NR_045342	0.482296	0.874174	0.720976	0.627068	0.624227	0.522722	0.559008	0.681501	0.499136	0.544495	0.656129	-0.021219	0.987303	-0.565714	0.643371
4933411G06Rik	NR_045158	0.232369	0.232369	0.232369	0.232369	0.232369	0.232369	0.232369	0.232369	0.232369	0	1	0	1	0	1
4933411G11Rik	NM_177880	0.232369	0.273143	0.232369	0.232369	0.232369	0.232369	0.232369	0.232369	0.232369	0	1	0	1	0	1
4933411K16Rik	NM_025752	0.232369	0.265649	0.232369	0.232369	0.232369	0.251603	0.232369	0.232369	0.232369	0	1	0	1	0	1
4933412E12Rik	NR_038025	5.70696	6.67559	7.64946	4.26606	5.38833	8.44889	5.02598	7.09169	7.81563	0.334463	0.501918	0.649288	0.168266	0.314825	0.479568
4933412E24Rik	NM_027668	0.232369	0.232369	0.282615	0.258429	0.274925	0.232369	0.232369	0.232369	0.277295	0	1	0	1	0	1
4933412O06Rik	NR_045507	0.232369	0.232369	0.232369	0.232369	0.232369	0.232369	0.232369	0.232369	0.270231	0	1	0	1	0	1
4933413G19Rik	NM_027697	0.232369	0.232369	0.232369	0.232369	0.269486	0.259052	0.232369	0.232369	0.232369	0	1	0	1	0	1
4933413J09Rik	NR_038005	0.315507	0.332492	0.305725	0.35919	0.33592	0.384269	0.377561	0.419625	0.472868	0	1	0	1	0	1
4933413L06Rik	NR_045508	0.355223	0.232369	0.394967	0.344811	0.278274	0.264435	0.232369	0.270101	0.28083	0	1	0	1	0	1
4933415F23Rik	NM_025746	0.246361	0.270284	0.232369	0.257982	0.232369	0.232369	0.24866	0.232369	0.254447	0	1	0	1	0	1
4933416C03Rik	NM_001161855	0.232369	0.232369	0.232369	0.232369	0.232369	0.232369	0.232369	0.232369	0.232369	0	1	0	1	0	1
4933416E03Rik	NR_040498	0.232369	0.232369	0.232369	0.232369	0.232369	0.232369	0.232369	0.261721	0.232369	0	1	0	1	0	1
4933416M06Rik	NR_045846	0.232369	0.232369	0.232369	0.232369	0.232369	0.232369	0.232369	0.232369	0.232369	0	1	0	1	0	1
4933416M07Rik	NR_045840	2.91351	3.13835	2.4502	2.47157	2.98739	2.64669	3.5295	3.4851	3.22014	-0.00337115	0.996001	-0.189347	0.784167	-0.185976	0.787913
4933417A18Rik	NM_025750	0.232369	0.232369	0.232369	0.232369	0.232369	0.232369	0.232369	0.232369	0.232369	0	1	0	1	0	1
4933417D19Rik	NR_045849	0.619629	0.741098	0.612032	0.586809	1.10058	0.614222	1.03392	0.94602	0.741572	-0.00318891	0.997726	-0.0218149	0.984438	-0.018626	0.986712
4933417E11Rik	NR_040454	0.232369	0.232369	0.232369	0.232369	0.232369	0.232369	0.232369	0.232369	0.232369	0	1	0	1	0	1
4933417G07Rik	NR_033592	0.232369	0.232369	0.232369	0.232369	0.232369	0.232369	0.266285	0.232369	0.232369	0	1	0	1	0	1
4933417O13Rik	NR_045842	0.232369	0.232369	0.232369	0.232369	0.232369	0.232369	0.232369	0.232369	0.232369	0	1	0	1	0	1
4933421O10Rik	NR_036602	2.08621	2.46283	2.35392	2.23978	2.11839	2.05118	1.61705	2.58334	2.16855	0.213585	0.785648	-0.0224042	0.978045	-0.23599	0.763731
4933422A05Rik	NR_040715	0.462081	0.405269	0.333711	0.442613	0.432646	0.312311	0.29923	0.467546	0.413596	0	1	0	1	0	1
4933422H20Rik	NM_001033775	0.257892	0.232369	0.254889	0.232369	0.232369	0.232369	0.232369	0.248047	0.232369	0	1	0	1	0	1
4933424G05Rik	NR_045372	0.28961	0.25822	0.257622	0.258564	0.253757	0.292131	0.232369	0.24995	0.277529	0	1	0	1	0	1
4933424G06Rik	NR_040290	0.232369	0.232369	0.232369	0.232369	0.232369	0.257313	0.232369	0.232369	0.270067	0	1	0	1	0	1
4933425L06Rik	NM_025751	0.232369	0.252766	0.252295	0.232369	0.232369	0.232369	0.232369	0.260113	0.232369	0	1	0	1	0	1
4933426M11Rik	NM_001242419	25.0911	22.2117	21.0574	19.954	18.1031	19.0177	22.3675	17.8264	16.9871	-0.210844	0.434519	-0.255309	0.345867	-0.0444646	0.873773
4933427D06Rik	NM_175017	0.232369	0.24885	0.251153	0.232369	0.235778	0.232369	0.232369	0.243578	0.232369	0	1	0	1	0	1
4933427D14Rik	NM_028963	4.32448	4.09249	4.14469	4.03635	4.77558	4.64971	3.97662	4.40652	4.74201	0.110599	0.847519	0.196778	0.727681	0.0861787	0.876463
4933427E11Rik	NR_033197	0.363373	0.232369	0.270899	0.232369	0.330269	0.27796	0.257789	0.286017	0.301271	0	1	0	1	0	1
4933427E13Rik	NR_045853	0.232369	0.232369	0.232369	0.232369	0.232369	0.232369	0.232369	0.253387	0.232369	0	1	0	1	0	1
4933427G17Rik	NM_028955	0.416249	0.374726	0.232369	0.424707	0.409046	0.273507	0.369994	0.296913	0.398162	0	1	0	1	0	1
4933427I22Rik	NR_045159	0.232369	0.232369	0.232369	0.232369	0.232369	0.232369	0.232369	0.232369	0.232369	0	1	0	1	0	1
4933428C19Rik	NR_040644	0.232369	0.232369	0.232369	0.232369	0.232369	0.232369	0.232369	0.232369	0.232369	0	1	0	1	0	1
4933429K18Rik	NR_045307	0.232369	0.232369	0.232369	0.232369	0.232369	0.260758	0.232369	0.232369	0.275273	0	1	0	1	0	1
4933429O19Rik	NR_033783	0.232369	0.232369	0.232369	0.232369	0.232369	0.232369	0.232369	0.232369	0.232369	0	1	0	1	0	1
4933430H16Rik	NR_045855	0.232369	0.232369	0.232369	0.232369	0.232369	0.232369	0.232369	0.232369	0.232369	0	1	0	1	0	1
4933430I17Rik	NM_177607	0.483758	0.535114	0.404889	0.385758	0.482857	0.480248	0.41123	0.455423	0.364588	2.81206	0.239555	0	1	-2.81206	0.236857
4933430M04Rik	NR_045857	0.232369	0.232369	0.232369	0.232369	0.232369	0.232369	0.232369	0.232369	0.232369	0	1	0	1	0	1
4933430N04Rik	NR_045854	0.232369	0.232369	0.27368	0.232369	0.232369	0.232369	0.232369	0.232369	0.232369	0	1	0	1	0	1
4933431E20Rik	NR_015459	0.517059	0.568159	0.538881	0.375692	0.429763	0.469195	0.386717	0.479774	0.4915	-0.00285081	0.998699	-0.0196614	0.99103	-0.0168106	0.99233
4933431G14Rik	NR_045163	0.232369	0.232369	0.232369	0.232369	0.232369	0.232369	0.232369	0.283388	0.232369	0	1	0	1	0	1
4933432G23Rik	NR_040716	0.302044	0.232369	0.293846	0.232369	0.232369	0.26874	0.232369	0.232369	0.232369	0	1	0	1	0	1
4933432I03Rik	NR_045657	0.232369	0.232369	0.232369	0.232369	0.232369	0.232369	0.232369	0.232369	0.232369	0	1	0	1	0	1
4933432I09Rik	NR_015575	0.333162	0.383649	0.534296	0.336764	0.232376	0.609477	0.303365	0.258182	0.592301	0	1	4.23448	0.0427717	4.23448	0.0425968
4933433C11Rik	NM_028961	0.232369	0.297354	0.232369	0.232369	0.232369	0.232369	0.25331	0.276565	0.232369	0	1	0	1	0	1
4933433F19Rik	NR_045856	0.232369	0.232369	0.232369	0.232369	0.232369	0.232369	0.232369	0.232369	0.232369	0	1	0	1	0	1
4933433G15Rik	NR_040719	0.418268	0.442253	0.478409	0.359977	0.475487	0.596281	0.394695	0.432207	0.452362	0	1	2.7952	0.241874	2.7952	0.241477
4933433G19Rik	NR_045851	1.57043	1.67334	1.45841	1.50413	1.61691	1.30698	1.67038	1.24398	1.32861	-0.258588	0.760872	-0.983568	0.303065	-0.724979	0.466727
4933433H22Rik	NR_045458	0.232369	0.232369	0.232369	0.232369	0.232369	0.232369	0.232369	0.232369	0.232369	0	1	0	1	0	1
4933434E20Rik	NM_025762	33.2406	34.6034	33.6258	34.9213	36.9423	36.8396	27.5641	33.7437	38.1623	0.139501	0.522167	0.160023	0.460199	0.0205221	0.922917
4933436E23Rik	NR_040455	0.232369	0.232369	0.232369	0.232369	0.232369	0.232369	0.232369	0.232369	0.232369	0	1	0	1	0	1
4933436H12Rik	NR_046208	0.232369	0.232369	0.232369	0.232369	0.232369	0.232369	0.232369	0.232369	0.232369	0	1	0	1	0	1
4933436I01Rik	NM_025763	0.232369	0.232369	0.232369	0.232369	0.232369	0.232369	0.232369	0.232369	0.232369	0	1	0	1	0	1
4933438B17Rik	NR_040685	0.232369	0.232369	0.232369	0.232369	0.232369	0.232369	0.232369	0.232369	0.232369	0	1	0	1	0	1
4933438K21Rik	NR_045446	0.261989	0.232369	0.284639	0.232369	0.232369	0.247831	0.232369	0.259661	0.232369	0	1	0	1	0	1
4933439C10Rik	NR_015585	3.65953	2.30395	3.41912	4.14119	3.50277	4.53983	3.53187	2.8234	3.83049	-0.411871	0.511851	-0.0227624	0.969028	0.389108	0.53548
4933439K11Rik	NR_040558	0.411899	0.556677	0.601985	0.725312	0.903191	0.763437	0.580734	0.67349	0.562854	0.544495	0.656129	0.525869	0.667117	-0.018626	0.986712
4933440J02Rik	NR_045344	0.232369	0.232369	0.232369	0.232369	0.232369	0.232369	0.232369	0.232369	0.232369	0	1	0	1	0	1
4933440M02Rik	NR_045803	0.41213	0.421795	0.285231	0.342049	0.366706	0.279284	0.371824	0.2934	0.303175	0	1	0	1	0	1
5031414D18Rik	NM_198642	0.322489	0.395166	0.407307	0.248865	0.313186	0.364094	0.263846	0.298799	0.331907	0	1	0	1	0	1
5031425E22Rik	NR_040469	11.2304	10.5742	12.5452	9.67778	9.47866	10.3679	9.71516	9.55626	10.8554	-0.0503193	0.89353	0.10981	0.763563	0.160129	0.66337
5031425F14Rik	NR_015558	0.232369	0.260187	0.259544	0.260558	0.232369	0.232369	0.232369	0.251288	0.232369	0	1	0	1	0	1
5031426D15Rik	NR_027890	0.412421	0.488495	0.446795	0.43851	0.381665	0.401175	0.440764	0.440142	0.439202	0	1	0	1	0	1
5031434C07Rik	NR_045986	0.232369	0.232369	0.232898	0.232369	0.232369	0.232369	0.232369	0.232369	0.232369	0	1	0	1	0	1
5031434O11Rik	NR_033624	3.57879	3.64241	2.65509	4.31612	3.56679	3.27824	2.53007	3.60569	4.70023	0.12047	0.840497	-0.0227464	0.970308	-0.143217	0.810876
5031439G07Rik	NM_001033273	4.33411	4.58896	3.98048	3.86107	4.36264	3.57052	3.99745	3.70592	3.69899	0.11066	0.847438	-0.0227089	0.9691	-0.133369	0.816612
5033403H07Rik	NR_040413	0.232369	0.232369	0.232369	0.232369	0.232369	0.232369	0.232369	0.232369	0.232369	0	1	0	1	0	1
5033404E19Rik	NR_033600	0.232369	0.232369	0.232369	0.232369	0.232369	0.232369	0.232369	0.286016	0.232369	0	1	0	1	0	1
5033406O09Rik	NR_029464	0.232369	0.232369	0.257887	0.232369	0.232369	0.232369	0.232369	0.232369	0.255185	0	1	0	1	0	1
5330411J11Rik	NR_040510	0.232369	0.232369	0.232369	0.232369	0.232369	0.232369	0.232369	0.232369	0.232369	0	1	0	1	0	1
5330413P13Rik	NR_029381	0.232369	0.232369	0.232369	0.232369	0.232369	0.232369	0.232369	0.232369	0.232369	0	1	0	1	0	1
5330417C22Rik	NM_001033304	0.232369	0.257888	0.332089	0.258228	0.253483	0.254493	0.232369	0.258402	0.232369	0	1	0	1	0	1
5330426P16Rik	NR_028300	3.51765	4.2877	3.4693	3.46473	3.85368	3.8767	4.12103	3.25946	3.49379	-0.00336647	0.995606	-0.158037	0.800399	-0.15467	0.804561
5330434G04Rik	NR_015552	0.232369	0.232369	0.232369	0.232369	0.232369	0.232369	0.232369	0.240718	0.232369	0	1	0	1	0	1
5330439B14Rik	NR_037679	0.232369	0.232369	0.232369	0.232369	0.232369	0.232369	0.232369	0.232369	0.232369	0	1	0	1	0	1
5430401F13Rik	NM_001244628	0.232369	0.232369	0.232369	0.232369	0.232369	0.232369	0.232369	0.232369	0.232369	0	1	0	1	0	1
5430402O13Rik	NR_015581	0.879391	0.496188	0.47751	0.844595	0.73699	0.423186	0.232408	0.23241	0.232424	-0.896554	0.559043	-3.70855	0.0941781	-2.812	0.236864
5430403N17Rik	NR_046181	0.232369	0.232369	0.232369	0.232369	0.232369	0.232369	0.232369	0.243902	0.232369	0	1	0	1	0	1
5430405H02Rik	NR_015591	9.67589	9.79398	11.0931	8.86863	10.233	10.7204	9.71089	8.81795	11.0559	-0.00339537	0.992964	0.162498	0.663488	0.165893	0.656896
5430416N02Rik	NR_034038	11.1016	15.147	11.9437	13.8153	13.9004	14.0899	15.1988	18.5932	17.3001	0.258744	0.414747	0.0806493	0.804288	-0.178095	0.568038
5430416O09Rik	NR_033355	0.244866	0.243563	0.232369	0.253166	0.232369	0.238299	0.235676	0.246327	0.238643	0	1	0	1	0	1
5430419D17Rik	NM_175166	0.232369	0.232369	0.232369	0.232369	0.232369	0.232369	0.232369	0.232369	0.232369	0	1	0	1	0	1
5430421F17Rik	NR_040352	0.344864	0.275552	0.288202	0.38681	0.327947	0.343028	0.296753	0.316587	0.358561	0	1	0	1	0	1
5430421N21Rik	NM_001201323	0.260768	0.495293	0.345132	0.232369	0.338486	0.409036	0.232369	0.354486	0.37427	0	1	0	1	0	1
5430427M07Rik	NR_045858	0.232369	0.232369	0.232369	0.232369	0.232369	0.232369	0.232369	0.232369	0.232369	0	1	0	1	0	1
5430427O19Rik	NM_001163539	0.244515	0.254311	0.264522	0.299073	0.245985	0.270414	0.232369	0.23983	0.241952	0	1	0	1	0	1
5430428K19Rik	NR_045426	0.232369	0.232369	0.232369	0.232369	0.232369	0.232369	0.232369	0.232369	0.232369	0	1	0	1	0	1
5430434I15Rik	NR_040541	0.232369	0.232369	0.232369	0.232369	0.232369	0.232369	0.232369	0.232369	0.232369	0	1	0	1	0	1
5430435G22Rik	NM_145509	0.498634	0.558755	0.24915	0.52829	0.658761	0.728782	0.38737	0.793145	0.262378	1.4382	0.308095	-0.01971	0.991011	-1.45791	0.300766
5430437J10Rik	NR_045274	0.247651	0.375106	0.388111	0.416532	0.361248	0.401229	0.297608	0.364647	0.320985	0	1	0	1	0	1
5430440P10Rik	NR_045859	0.381738	0.305957	0.305854	0.356651	0.240487	0.270174	0.328279	0.249051	0.289504	0	1	0	1	0	1
5530401A14Rik	NR_038010	0.232369	0.232369	0.232369	0.232369	0.232369	0.232369	0.232369	0.232369	0.232369	0	1	0	1	0	1
5730403I07Rik	NR_040378	0.256509	0.275977	0.274969	0.232369	0.26845	0.232369	0.260475	0.232369	0.232369	0	1	0	1	0	1
5730405O15Rik	NR_038158	1.13641	0.99059	0.916091	0.823387	0.811456	0.704297	0.758639	0.867031	1.09843	-0.00318891	0.997726	-0.0218149	0.984438	-0.018626	0.986712
5730408K05Rik	NR_027866	10.0228	9.07523	8.65491	11.8813	11.9388	8.28186	7.78393	9.10301	11.4322	-0.0033443	0.992958	-0.121827	0.751733	-0.118483	0.758332
5730409E04Rik	NM_001013755	0.405004	0.390346	0.348786	0.321325	0.336809	0.356262	0.293827	0.331768	0.286248	0	1	0	1	0	1
5730412P04Rik	NR_045424	0.232369	0.232369	0.269081	0.232369	0.232369	0.232369	0.232369	0.232369	0.232369	0	1	0	1	0	1
5730416F02Rik	NR_033596	0.232369	0.297888	0.232369	0.232369	0.286579	0.232369	0.274596	0.232369	0.232369	0	1	0	1	0	1
5730420D15Rik	NR_045338	0.232369	0.232369	0.232369	0.232369	0.232369	0.232369	0.232369	0.232819	0.232369	0	1	0	1	0	1
5730422E09Rik	NR_015478	0.290747	0.390554	0.283878	0.339231	0.297809	0.293318	0.266352	0.37581	0.324482	0	1	0	1	0	1
5730435O14Rik	NR_045341	0.232369	0.232369	0.232369	0.232369	0.312173	0.232369	0.232369	0.232369	0.232369	0	1	0	1	0	1
5730455P16Rik	NM_027472	3.7965	3.87565	4.65808	4.07652	3.98316	3.91421	2.70317	3.57523	3.6884	0.12047	0.840497	0.215076	0.714196	0.094606	0.869348
5730457N03Rik	NR_038163	0.232369	0.232369	0.232369	0.232369	0.232369	0.232369	0.232369	0.232369	0.232369	0	1	0	1	0	1
5730460C07Rik	NR_045801	0.232369	0.232369	0.232369	0.232369	0.232369	0.246494	0.232369	0.232369	0.253716	0	1	0	1	0	1
5730480H06Rik	NR_045500	0.89495	1.065	1.12201	0.944262	1.09351	1.08955	0.819315	0.975597	1.36874	-0.00318891	0.997726	-0.0218149	0.984438	-0.018626	0.986712
5730508B09Rik	NM_027482	3.19581	1.45678	3.48692	2.48299	3.62497	5.51512	3.33389	1.91717	2.76929	-0.191888	0.79372	0.552443	0.392352	0.74433	0.264211
5730522E02Rik	NR_027973	0.232369	0.232369	0.232369	0.232369	0.232369	0.232369	0.232369	0.232369	0.232369	0	1	0	1	0	1
5730559C18Rik	NM_028872	0.232369	0.232369	0.232369	0.232369	0.232369	0.232369	0.232369	0.232369	0.232369	0	1	0	1	0	1
5830403L16Rik	NM_178243	0.232369	0.232369	0.286045	0.260208	0.2551	0.248247	0.250075	0.232369	0.232369	0	1	0	1	0	1
5830411N06Rik	NM_001128145	0.295669	0.303836	0.23238	0.27582	0.232379	0.257151	0.315274	0.271246	0.2823	0	1	0	1	0	1
5830415F09Rik	NM_029086	5.54188	8.61738	4.45732	7.32788	5.80685	6.45587	8.93597	8.87633	6.2972	0.121319	0.777828	-0.478391	0.312339	-0.59971	0.195986
5830416I19Rik	NR_045384	0.34145	0.412995	0.232369	1.39712	0.286713	0.303546	0.343492	0.254704	0.275397	-2.81491	0.23877	-2.81491	0.236468	0	1
5830416P10Rik	NR_028427	2.77376	3.20197	2.46723	4.09019	2.92581	2.45717	2.32738	2.03024	2.17511	-0.169927	0.805869	-0.594323	0.421772	-0.424396	0.576928
5830417I10Rik	NR_028359	12.3587	5.43489	5.67557	12.6321	8.43943	5.6032	8.73877	5.36875	5.36656	-0.914658	0.0276362	-1.01563	0.0158012	-0.100969	0.836623
5830418K08Rik	NM_176976	8.20785	7.99178	7.87762	8.21344	8.15626	8.74219	6.39764	6.88172	6.68955	0.0603785	0.889444	0.10191	0.812652	0.041531	0.922236
5830418P13Rik	NR_040466	0.277054	0.27273	0.252083	0.252818	0.315854	0.314013	0.232369	0.232369	0.249996	0	1	0	1	0	1
5830428M24Rik	NR_038060	6.26208	4.14665	5.61557	5.06933	3.34922	3.10551	2.16296	0.833958	6.24197	-0.69233	0.274478	0.181405	0.739409	0.873735	0.153701
5830432E09Rik	NR_015548	2.31794	2.94987	2.55523	2.79833	2.45525	3.30218	2.26246	2.7946	3.13201	0.185242	0.800714	0.332558	0.641239	0.147315	0.831271
5830473C10Rik	NM_001252661	0.232369	0.232369	0.232369	0.232369	0.232369	0.232369	0.232369	0.232369	0.232369	0	1	0	1	0	1
5930403L14Rik	NR_045643	0.305287	0.310328	0.320602	0.296866	0.291348	0.290467	0.299536	0.307231	0.278509	0	1	0	1	0	1
5930412G12Rik	NR_015517	0.252407	0.268567	0.26773	0.250709	0.262319	0.274211	0.255699	0.232369	0.295605	0	1	0	1	0	1
5930438M14Rik	NR_046158	0.232369	0.232369	0.232369	0.232369	0.232369	0.232369	0.232369	0.232369	0.232369	0	1	0	1	0	1
6030407O03Rik	NR_045311	0.232369	0.232369	0.232369	0.232369	0.232369	0.232369	0.232369	0.232369	0.232369	0	1	0	1	0	1
6030408B16Rik	NR_033803	0.595115	0.763368	0.795244	0.610166	0.783885	0.60456	0.545476	0.739488	0.656707	-0.00318891	0.997726	-0.0218149	0.984438	-0.018626	0.986712
6030419C18Rik	NM_176921	0.232369	0.232369	0.232369	0.232369	0.232369	0.232369	0.232369	0.232369	0.232369	0	1	0	1	0	1
6030440G07Rik	NR_036598	2.2072	2.67648	2.19834	2.41742	2.29575	2.27032	1.87248	2.16976	2.46257	0.213575	0.785658	-0.0224042	0.978045	-0.235979	0.763741
6030458C11Rik	NM_001166360	11.5826	16.7638	18.9524	16.438	16.625	22.9857	13.0428	18.8036	21.7161	0.365808	0.235422	0.617328	0.0366051	0.25152	0.366136
6030466F02Rik	NR_040702	0.232369	0.232369	0.232369	0.232369	0.232369	0.232369	0.232369	0.232369	0.232369	0	1	0	1	0	1
6030468B19Rik	NM_029964	0.232369	0.232369	0.232369	0.232369	0.232369	0.232369	0.232369	0.232369	0.232369	0	1	0	1	0	1
6030498E09Rik	NM_183126	0.232369	0.232369	0.232369	0.232369	0.232369	0.232369	0.232369	0.232369	0.232369	0	1	0	1	0	1
6230400D17Rik	NR_029446	0.930858	1.5392	1.64107	0.917324	1.05264	0.909529	0.900372	1.36632	1.68874	0.392826	0.707999	0.684165	0.492496	0.291339	0.754916
6330403A02Rik	NM_001081227	0.246253	0.263721	0.305876	0.276847	0.294626	0.275858	0.389983	0.368834	0.259754	0	1	0	1	0	1
6330403K07Rik	NM_134022	0.422203	0.40383	0.846531	0.435072	0.539744	1.05818	0.527057	0.387849	1.05608	-0.0029746	0.998651	1.41951	0.314472	1.42248	0.31335
6330407A03Rik	NR_028126	0.232369	0.232369	0.232369	0.232369	0.232369	0.232369	0.232369	0.248899	0.232369	0	1	0	1	0	1
6330408A02Rik	NM_177312	1.36866	1.47409	1.63106	1.31088	1.64765	1.5139	1.18782	1.38708	1.58259	0.392765	0.70804	0.939349	0.325794	0.546584	0.541302
6330409D20Rik	NM_027529	1.92128	1.45273	1.08391	1.46899	1.45845	1.56743	1.18744	1.92193	1.37445	-0.00318488	0.997412	-0.0220869	0.98206	-0.018902	0.984647
6330410L21Rik	NR_040589	0.244403	0.243238	0.253605	0.254397	0.241362	0.238651	0.239374	0.258241	0.270345	0	1	0	1	0	1
6330415B21Rik	NR_045141	0.655296	0.659015	0.605355	0.478369	0.46083	0.482015	0.533234	0.698092	0.485545	-0.00308738	0.998153	-0.913371	0.551225	-0.910284	0.552553
6330416G13Rik	NM_144905	9.86184	11.4066	11.6368	10.4243	11.0171	10.7967	8.94053	9.75351	10.8458	0.13792	0.713887	0.205469	0.579558	0.0675492	0.852103
6330418K02Rik	NR_045821	2.03924	1.86437	1.89912	2.11162	1.95093	1.86157	1.18858	1.14048	1.59307	-0.00324164	0.997082	0.232942	0.783957	0.236184	0.781015
6330419J24Rik	NR_028086	0.448268	0.315941	0.273189	0.302941	0.255418	0.393374	0.304186	0.289206	0.305367	0	1	0	1	0	1
6330549D23Rik	NR_003619	1.06438	0.923128	1.04064	1.07079	1.11792	1.05276	1.04449	0.986086	1.12746	-0.00318891	0.997726	-0.0218149	0.984438	-0.018626	0.986712
6430411K18Rik	NR_002848	0.232369	0.232369	0.232369	0.232369	0.232369	0.232369	0.232369	0.232369	0.232369	0	1	0	1	0	1
6430531B16Rik	NM_001033465	0.232369	0.232369	0.313697	0.31673	0.30125	0.232369	0.232369	0.232369	0.232369	0	1	0	1	0	1
6430548M08Rik	NM_001163760	0.428323	0.610825	0.395671	0.527443	0.523413	0.408954	0.383273	0.455031	0.42161	0.890556	0.561736	-2.81491	0.236468	-3.70546	0.0944529
6430550D23Rik	NM_001145351	0.374198	0.508637	0.364805	0.507964	0.232369	0.344334	0.41296	0.290644	0.470179	-0.00284502	0.998701	-2.81491	0.236468	-2.81206	0.236857
6430562O15Rik	NR_015515	1.45347	1.33528	1.3611	1.72251	1.55772	1.37065	1.19707	1.42894	1.72329	-0.00325129	0.99736	-0.0221359	0.982022	-0.0188846	0.984661
6430571L13Rik	NM_175486	0.503486	0.302495	0.427389	0.435236	0.351688	0.473915	0.302351	0.353524	0.293128	-2.81491	0.238769	-2.81491	0.236468	0	1
6430573F11Rik	NM_176952	0.232369	0.232369	0.232369	0.232369	0.232369	0.232369	0.232369	0.232369	0.232369	0	1	0	1	0	1
6430584L05Rik	NR_046179	0.232369	0.232369	0.232369	0.232369	0.232369	0.232369	0.232369	0.241562	0.232369	0	1	0	1	0	1
6530402F18Rik	NR_029460	3.05327	2.59897	3.16263	2.85405	2.83066	3.07522	3.15016	2.46484	2.03306	-0.169994	0.805796	-0.189172	0.784358	-0.0191776	0.978477
6530411M01Rik	NR_027881	0.232369	0.232369	0.232369	0.232369	0.232369	0.232369	0.232369	0.232369	0.232369	0	1	0	1	0	1
6720468P15Rik	NR_040306	0.271159	0.232371	0.232369	0.232369	0.319334	0.252618	0.232369	0.232369	0.262968	0	1	0	1	0	1
6720483E21Rik	NR_040492	0.232369	0.232369	0.232369	0.276437	0.232369	0.232369	0.232369	0.232369	0.270355	0	1	0	1	0	1
6720489N17Rik	NM_173381	0.87987	0.928105	0.774527	0.795695	0.79141	0.700711	0.664075	0.678902	0.639797	-0.00318891	0.997726	-0.0218149	0.984438	-0.018626	0.986712
6820408C15Rik	NM_177656	0.26221	0.259321	0.258699	0.232369	0.232369	0.232369	0.232369	0.232369	0.232369	0	1	0	1	0	1
6820431F20Rik	NR_030708	57.9419	59.376	59.037	58.3548	49.7597	44.6011	46.9447	66.1906	67.082	0.0998811	0.570419	0.0461488	0.79411	-0.0537324	0.75795
7420426K07Rik	NM_001033983	0.232369	0.232369	0.232369	0.232369	0.232369	0.232369	0.232369	0.232369	0.232369	0	1	0	1	0	1
7420461P10Rik	NM_001177581	0.232369	0.30655	0.304836	0.232369	0.232369	0.232369	0.232369	0.33327	0.232369	0	1	0	1	0	1
7420700N18Rik	NR_046272	0.232369	0.232369	0.232369	0.232369	0.232369	0.232369	0.232369	0.232369	0.232369	0	1	0	1	0	1
7420701I03Rik	NR_045860	0.232369	0.232369	0.232369	0.232369	0.232369	0.232369	0.232369	0.232369	0.232369	0	1	0	1	0	1
7530416G11Rik	NM_001256072	0.449295	0.401364	0.661668	0.370862	0.360702	0.36632	0.356897	0.433593	0.358254	0	1	2.79525	0.241867	2.79525	0.24147
7630403G23Rik	NR_040744	0.232369	0.232369	0.232369	0.232369	0.232369	0.232369	0.232369	0.232369	0.232369	0	1	0	1	0	1
8030411F24Rik	NM_030135	0.232369	0.232369	0.232369	0.232369	0.232369	0.232369	0.232369	0.232369	0.232369	0	1	0	1	0	1
8030423F21Rik	NR_045738	0.567736	0.907466	0.766236	0.708055	0.760712	0.691958	0.605228	0.691094	0.592389	-0.00318891	0.997726	-0.0218149	0.984438	-0.018626	0.986712
8030423J24Rik	NM_029873	0.232369	0.232369	0.232369	0.232369	0.232369	0.232369	0.232369	0.232369	0.232369	0	1	0	1	0	1
8030442B05Rik	NR_040615	0.923163	1.04828	1.1232	0.961887	0.510343	0.870367	0.789166	0.983118	0.693513	-0.00318891	0.997726	-0.0218149	0.984438	-0.018626	0.986712
8030443G20Rik	NR_040664	0.232369	0.232369	0.288041	0.232369	0.232369	0.232369	0.232369	0.232369	0.232369	0	1	0	1	0	1
8030462N17Rik	NM_178670	9.4678	8.80946	8.38119	9.16237	9.61587	9.58082	9.89837	9.1424	8.56865	-0.00342911	0.993012	-0.0751242	0.849097	-0.0716951	0.855907
8430408G22Rik	NM_001166580	0.232369	0.232369	0.232369	0.232369	0.232369	0.232369	0.232369	0.232369	0.232369	0	1	0	1	0	1
8430419L09Rik	NM_028982	9.7692	20.2252	13.4764	9.25325	19.4078	18.956	14.586	14.56	14.2898	0.661169	0.0392488	0.411071	0.216859	-0.250098	0.402677
8430422H06Rik	NR_045373	0.232369	0.232369	0.232369	0.232369	0.232369	0.232369	0.232369	0.232369	0.232369	0	1	0	1	0	1
8430423G03Rik	NR_040686	0.232369	0.232369	0.232369	0.232369	0.232369	0.232369	0.232369	0.232369	0.232369	0	1	0	1	0	1
8430429K09Rik	NR_028317	0.989015	0.84749	0.233186	0.99206	0.528522	0.278148	0.860194	0.805448	1.07939	-0.00318891	0.997726	-1.46116	0.299685	-1.45797	0.300748
8430431K14Rik	NR_002849	0.273977	0.313437	0.34985	0.270451	0.246188	0.248297	0.283234	0.281272	0.278325	0	1	0	1	0	1
8430436N08Rik	NR_040645	0.232369	0.232369	0.232369	0.278608	0.232369	0.232369	0.232369	0.232369	0.232369	0	1	0	1	0	1
8430437L04Rik	NR_040503	0.232369	0.232369	0.232369	0.232369	0.232369	0.232369	0.232369	0.232369	0.232369	0	1	0	1	0	1
9030025P20Rik	NM_001123370	4.36049	9.27315	7.24978	3.74026	8.64155	4.40009	3.83032	7.51689	3.82515	1.1015	0.0238808	0.295385	0.595174	-0.806111	0.0810684
9030204H09Rik	NR_040618	0.232369	0.232369	0.232369	0.232369	0.232369	0.232369	0.232369	0.232369	0.232369	0	1	0	1	0	1
9030404E10Rik	NR_045878	0.232369	0.272006	0.27109	0.232369	0.232369	0.232369	0.232369	0.232369	0.232369	0	1	0	1	0	1
9030612E09Rik	NM_172419	0.232369	0.232369	0.232369	0.232369	0.232369	0.232369	0.232369	0.232369	0.232369	0	1	0	1	0	1
9030617O03Rik	NM_145448	4.06696	3.03738	3.73157	4.54264	3.18517	3.71066	3.61041	3.45661	2.50992	-0.525751	0.393405	-0.260315	0.657503	0.265436	0.678826
9030619P08Rik	NM_001039720	0.232369	0.232369	0.291963	0.232369	0.232369	0.232369	0.232369	0.273857	0.232369	0	1	0	1	0	1
9030624G23Rik	NM_001256489	1.27725	1.29533	1.17695	1.27258	1.41962	2.24191	1.12874	1.56109	1.76052	0.392837	0.707991	0.684111	0.49253	0.291274	0.754967
9030624J02Rik	NM_027815	13.2429	12.8931	12.7851	13.9115	12.9846	12.2118	13.477	12.6261	15.0978	-0.0397003	0.905087	-0.0229973	0.944606	0.016703	0.959988
9130008F23Rik	NM_027834	0.254929	0.252745	0.232369	0.232369	0.249228	0.232369	0.232369	0.232369	0.267965	0	1	0	1	0	1
9130011E15Rik	NM_198296	4.31192	4.25744	3.75965	4.53599	3.68511	3.83303	4.467	3.81519	4.29102	-0.117261	0.838456	-0.136651	0.812184	-0.0193899	0.973614
9130015A21Rik	NR_045050	0.232369	0.232369	0.232369	0.232369	0.232369	0.232369	0.232369	0.232369	0.232369	0	1	0	1	0	1
9130015L21Rik	NR_040499	0.232369	0.232369	0.232369	0.232369	0.232369	0.232369	0.232369	0.232369	0.232369	0	1	0	1	0	1
9130019O22Rik	NM_030226	6.23456	7.08325	6.71832	5.88457	6.14548	5.46994	6.15414	6.21985	5.71014	0.0739913	0.876693	-0.0227575	0.962421	-0.0967489	0.839207
9130019P16Rik	NR_033635	0.242669	0.250975	0.250545	0.251223	0.255461	0.26463	0.238365	0.245023	0.248621	0	1	0	1	0	1
9130023H24Rik	NM_177001	0.88539	0.833984	1.01598	1.03326	1.09127	0.777793	0.673334	0.914296	0.840292	-0.00318891	0.997726	-0.0218149	0.984438	-0.018626	0.986712
9130024F11Rik	NR_024325	0.232369	0.232369	0.232369	0.232369	0.232369	0.232369	0.232369	0.232369	0.232369	0	1	0	1	0	1
9130204L05Rik	NM_001101461	0.232369	0.232369	0.232369	0.232369	0.232369	0.232369	0.232369	0.232369	0.232369	0	1	0	1	0	1
9130209A04Rik	NR_033453	0.232369	0.246435	0.248858	0.232369	0.232369	0.242124	0.243248	0.232369	0.232369	0	1	0	1	0	1
9130221F21Rik	NR_046180	1.00085	1.04066	0.944037	0.888203	0.823353	0.830199	0.823813	0.969833	0.907418	-0.00318891	0.997726	-0.0218149	0.984438	-0.018626	0.986712
9130221H12Rik	NR_046001	30.7563	30.9283	31.9649	30.1908	30.3472	28.2805	27.4614	26.3934	30.8883	-0.0197654	0.932069	0.0255033	0.911559	0.0452686	0.844091
9130227L01Rik	NR_045837	0.284196	0.255774	0.300963	0.256086	0.251734	0.266187	0.232369	0.264205	0.252813	0	1	0	1	0	1
9130230L23Rik	NR_027961	0.232369	0.232369	0.232369	0.232369	0.232369	0.232369	0.232369	0.232369	0.232369	0	1	0	1	0	1
9130401M01Rik	NM_029418	12.3482	10.2366	12.6515	12.5291	12.7231	13.0696	12.7555	11.2364	14.9014	-0.163197	0.639081	0.0861276	0.795949	0.249324	0.465832
9130409I23Rik	NM_001033819	0.232369	0.232369	0.232369	0.232369	0.232369	0.232369	0.232369	0.232369	0.232369	0	1	0	1	0	1
9230009I02Rik	NR_045865	0.232369	0.232369	0.232369	0.232369	0.232369	0.232369	0.232369	0.232369	0.232369	0	1	0	1	0	1
9230102K24Rik	NR_028438	0.232369	0.232369	0.232369	0.232369	0.232369	0.232369	0.232369	0.232369	0.232369	0	1	0	1	0	1
9230102O04Rik	NR_040511	0.315116	0.232369	0.232369	0.232369	0.232369	0.232369	0.232369	0.283198	0.232369	0	1	0	1	0	1
9230104L09Rik	NM_029960	0.232369	0.232369	0.232369	0.232369	0.304966	0.232369	0.232369	0.232369	0.232369	0	1	0	1	0	1
9230105E05Rik	NR_040626	0.232369	0.271309	0.260899	0.252098	0.232369	0.254875	0.244917	0.246935	0.232369	0	1	0	1	0	1
9230110C19Rik	NM_199017	0.391248	0.433272	0.344518	0.55228	0.505453	0.282131	0.398848	0.290926	0.382783	-0.00290675	0.998677	-2.81491	0.236468	-2.812	0.236864
9230112D13Rik	NM_030062	0.232369	0.232369	0.232369	0.232369	0.232369	0.232369	0.232369	0.232369	0.232369	0	1	0	1	0	1
9230112J17Rik	NR_040463	0.232369	0.241718	0.232369	0.251322	0.247845	0.243179	0.244384	0.232369	0.232369	0	1	0	1	0	1
9230114K14Rik	NR_015537	0.809561	0.991707	0.887129	1.06371	0.877191	0.830952	0.745826	0.972548	0.864596	-0.00318891	0.997726	-0.0218149	0.984438	-0.018626	0.986712
9230116N13Rik	NR_024328	0.698348	0.863688	0.622965	0.637532	0.737304	0.731032	0.503629	0.518607	0.563232	-0.00318891	0.997726	-0.0218149	0.984438	-0.018626	0.986712
9330020H09Rik	NR_028442	0.942425	0.891619	1.00921	0.939635	1.06104	1.02877	1.18262	1.11907	1.13159	-0.00318891	0.997726	-0.0218149	0.984438	-0.018626	0.986712
9330111N05Rik	NR_015587	0.232369	0.265483	0.264717	0.232369	0.232369	0.232369	0.232369	0.232369	0.232369	0	1	0	1	0	1
9330117O12Rik	NR_045400	0.232369	0.232369	0.232369	0.232369	0.232369	0.232369	0.232369	0.232369	0.232369	0	1	0	1	0	1
9330133O14Rik	NR_045696	2.81935	2.80491	3.13209	2.90603	3.70009	3.1365	2.13566	2.70662	2.93147	0.312752	0.64282	0.144106	0.834902	-0.168646	0.797002
9330151L19Rik	NR_033222	5.12874	5.59037	5.43332	4.66206	5.22846	5.88506	3.24713	5.27606	5.16561	0.292925	0.585429	0.273454	0.610619	-0.0194714	0.969602
9330158H04Rik	NR_015589	0.739125	0.84511	0.644464	0.498319	0.526018	0.546316	0.592728	0.599933	0.541835	0.544489	0.656132	0.525863	0.66712	-0.018626	0.986712
9330159F19Rik	NM_001162537	0.317542	0.347803	0.367616	0.280333	0.31203	0.338555	0.320258	0.324103	0.306951	0	1	0	1	0	1
9330159M07Rik	NR_037982	0.99513	1.41401	1.12613	1.12864	1.00093	1.07217	1.07777	1.16754	0.957528	-0.00318891	0.997726	-0.0218149	0.984438	-0.018626	0.986712
9330162B11Rik	NR_038007	0.232369	0.232369	0.232369	0.232369	0.232369	0.232369	0.232369	0.232369	0.232369	0	1	0	1	0	1
9330175E14Rik	NR_015514	3.63776	4.41307	5.9501	2.92551	3.59261	5.01312	2.06078	3.09596	3.59717	0.281478	0.660606	0.703899	0.237221	0.422421	0.456735
9330175M20Rik	NR_045151	0.232369	0.232369	0.248943	0.249561	0.232369	0.237271	0.232369	0.232369	0.232369	0	1	0	1	0	1
9330178D15Rik	NR_040553	0.232369	0.232369	0.232369	0.232369	0.232369	0.232369	0.232369	0.232369	0.232369	0	1	0	1	0	1
9330179D12Rik	NR_040273	0.536974	0.362782	0.447198	0.441462	0.232372	0.232369	0.232456	0.576021	0.232369	-0.00284003	0.998703	-2.81491	0.236468	-2.81207	0.236855
9330182L06Rik	NM_172706	0.232369	0.232369	0.232369	0.232369	0.232369	0.247985	0.232369	0.232369	0.232369	0	1	0	1	0	1
9330182O14Rik	NM_001256056	0.232369	0.232369	0.232369	0.232369	0.232369	0.257273	0.232369	0.232369	0.232369	0	1	0	1	0	1
9430007A20Rik	NM_198662	0.232369	0.232369	0.232369	0.232369	0.232369	0.232369	0.232369	0.232369	0.232369	0	1	0	1	0	1
9430008C03Rik	NR_015463	7.56641	7.07872	6.45771	8.77419	6.98638	7.71853	6.99307	6.23234	7.62364	-0.264358	0.547823	-0.14752	0.731506	0.116838	0.794717
9430014N10Rik	NR_045737	0.232369	0.232369	0.232369	0.232369	0.232369	0.232369	0.232369	0.261594	0.232369	0	1	0	1	0	1
9430015G10Rik	NM_145557	13.8026	13.8911	11.5899	14.1718	18.4386	17.1082	10.8659	16.3644	13.444	0.295075	0.355173	0.083632	0.799456	-0.211443	0.500207
9430016H08Rik	NM_001081181	8.2979	7.37514	6.3422	8.76666	8.93544	8.3861	7.65305	8.44949	9.26494	-0.0618758	0.882069	-0.142458	0.735262	-0.0805827	0.849765
9430018G01Rik	NR_045988	0.326328	0.320352	0.273553	0.304489	0.280032	0.259529	0.285725	0.288821	0.274372	0	1	0	1	0	1
9430019J16Rik	NR_040635	0.232369	0.232369	0.232369	0.232369	0.232369	0.232369	0.232369	0.232369	0.232369	0	1	0	1	0	1
9430020K01Rik	NM_001081963	0.266155	0.250679	0.238331	0.244738	0.232369	0.232369	0.24417	0.232369	0.232369	0	1	0	1	0	1
9430021M05Rik	NR_033569	0.232369	0.232369	0.232369	0.232369	0.232369	0.232369	0.232369	0.232369	0.250268	0	1	0	1	0	1
9430037G07Rik	NR_040766	0.78048	0.800124	0.80361	0.773891	0.755529	0.71796	0.566562	0.695244	0.662359	-0.00318891	0.997726	-0.0218149	0.984438	-0.018626	0.986712
9430038I01Rik	NM_029886	3.08967	4.22426	3.2306	3.19961	3.63214	2.60346	2.27435	2.94846	2.79302	0.448129	0.496681	0.144106	0.834902	-0.304024	0.635235
9430041J12Rik	NR_033568	0.232369	0.232369	0.232369	0.232369	0.232369	0.243291	0.232369	0.232369	0.232369	0	1	0	1	0	1
9430060I03Rik	NR_015525	0.322501	0.286641	0.258878	0.342361	0.277273	0.295103	0.232369	0.30619	0.303477	0	1	0	1	0	1
9430069I07Rik	NM_001256161	0.232369	0.340617	0.232369	0.232369	0.232369	0.232369	0.232369	0.232369	0.232369	0	1	0	1	0	1
9430076C15Rik	NR_015553	0.296564	0.360553	0.364394	0.239382	0.255135	0.274243	0.283362	0.319001	0.306762	0	1	0	1	0	1
9430083A17Rik	NR_029463	0.54818	0.542354	0.58942	0.560934	0.560859	0.6255	0.43302	0.644939	0.556503	0.544557	0.656094	0.525931	0.667082	-0.018626	0.986712
9430091E24Rik	NR_040363	2.39674	2.83734	2.28464	2.14007	1.78299	1.91376	1.84896	2.25632	2.52484	0.213575	0.785658	0.1943	0.804575	-0.0192747	0.979694
9530002B09Rik	NM_023865	0.232369	0.232369	0.232369	0.232369	0.232369	0.232369	0.232369	0.232369	0.232369	0	1	0	1	0	1
9530003J23Rik	NM_029906	0.232369	0.232369	0.232369	0.232369	0.232369	0.232369	0.232369	0.232369	0.232369	0	1	0	1	0	1
9530026F06Rik	NR_040483	3.14168	4.69707	3.66667	2.80766	3.77631	3.84037	2.98454	3.08438	3.10417	0.405176	0.518758	0.262132	0.682617	-0.143044	0.811096
9530026P05Rik	NR_015530	0.232369	0.232369	0.232369	0.232369	0.232369	0.232369	0.232369	0.232369	0.232369	0	1	0	1	0	1
9530027J09Rik	NR_045916	6.10308	6.01938	6.00397	6.64198	6.7687	6.13605	6.02653	6.076	6.46268	-0.00335518	0.994313	-0.100097	0.833723	-0.0967418	0.839218
9530036O11Rik	NR_015562	0.252015	0.290058	0.271277	0.267154	0.257878	0.252737	0.252858	0.249356	0.260375	0	1	0	1	0	1
9530051G07Rik	NR_040272	0.232369	0.232369	0.232369	0.232369	0.232369	0.232369	0.232369	0.232369	0.232369	0	1	0	1	0	1
9530052E02Rik	NR_046017	1.19777	0.97066	0.66822	1.16887	1.06484	0.881117	1.05395	1.25344	0.999856	-0.00318891	0.997726	-0.0218149	0.984438	-0.018626	0.986712
9530053A07Rik	NM_001164655	0.24094	0.23753	0.237411	0.248059	0.24518	0.254742	0.239022	0.235879	0.232369	0	1	0	1	0	1
9530059O14Rik	NR_015610	0.232369	0.232369	0.232369	0.232369	0.232369	0.232369	0.232369	0.232369	0.232369	0	1	0	1	0	1
9530068E07Rik	NM_153117	21.3786	22.7646	20.9886	20.8173	19.7784	21.0585	20.5181	20.1777	21.8971	-0.00330806	0.990169	-0.000331555	0.999011	0.0029765	0.991123
9530077C05Rik	NM_026739	0.254952	0.252766	0.292147	0.253038	0.266122	0.279524	0.2981	0.30173	0.392718	0	1	0	1	0	1
9530080O11Rik	NR_045776	0.336144	0.482321	0.293413	0.448227	0.335773	0.358773	0.453876	0.551103	0.396113	2.81207	0.239554	0	1	-2.81207	0.236855
9530082P21Rik	NR_015472	3.49253	2.75495	2.83598	3.2872	2.68923	3.80112	2.62158	2.70639	3.92067	-0.00330411	0.996079	0.262024	0.682739	0.265328	0.678948
9530091C08Rik	NR_033299	1.31536	1.48817	1.40327	1.42401	1.49863	1.55009	1.17848	1.45812	1.21375	-0.00318891	0.997726	0.373935	0.721405	0.377124	0.719107
9630013A20Rik	NR_015539	0.232369	0.232369	0.232369	0.232369	0.232369	0.232369	0.232369	0.232369	0.232369	0	1	0	1	0	1
9630028B13Rik	NR_038006	0.678926	0.617835	0.664598	0.598245	0.628936	0.604773	0.638219	0.574098	0.547923	-0.00318891	0.997726	-0.0218149	0.984438	-0.018626	0.986712
9630028H03Rik	NR_015544	0.232369	0.232369	0.232369	0.232369	0.232369	0.232369	0.232369	0.232369	0.232369	0	1	0	1	0	1
9630033F20Rik	NM_177003	5.83342	5.47612	5.82884	6.06097	5.29729	5.19892	6.58966	4.98476	5.34733	-0.341087	0.493466	-0.268367	0.584199	0.0727207	0.888552
9830107B12Rik	NM_001177896	0.334137	0.334794	0.23241	0.304821	0.287758	0.319494	0.282849	0.29798	0.298071	0	1	0	1	0	1
9830132P13Rik	NR_040552	0.497258	0.705909	0.633575	0.579055	0.517733	0.564068	0.540193	0.64936	0.634357	0.544495	0.656129	0.525869	0.667117	-0.018626	0.986712
9830147E19Rik	NM_001242388	3.86783	4.20295	2.97165	3.5606	3.47961	3.11257	3.68072	4.43711	3.74228	-0.127017	0.83195	-0.281813	0.645284	-0.154796	0.804407
9830166K06Rik	NR_045314	0.249726	0.279401	0.247684	0.248255	0.297225	0.232369	0.242473	0.275017	0.232369	0	1	0	1	0	1
9930012K11Rik	NM_001004155	3.43537	2.53178	2.8101	6.24541	4.9588	3.42375	2.81097	2.9585	3.9448	-0.127077	0.831873	-0.281741	0.645368	-0.154664	0.804569
9930014A18Rik	NR_030696	2.22901	3.60464	3.4003	2.21549	3.02924	3.55671	2.14	3.69732	4.04886	0.853474	0.226569	0.83401	0.23744	-0.0194639	0.974591
9930021J03Rik	NM_172836	7.62458	7.45916	6.74488	7.54512	7.31997	7.61162	8.24141	6.64357	6.75383	-0.194572	0.654486	-0.14748	0.731576	0.0470927	0.915502
9930104L06Rik	NM_177573	7.19123	7.20882	6.941	6.29186	6.34168	6.57481	5.37577	6.60475	6.40869	0.147455	0.754264	0.127971	0.785884	-0.0194839	0.966166
9930111J21Rik2	NM_173434	2.44445	2.55534	1.97005	2.42989	2.26502	1.9964	1.88391	2.13704	1.59205	0.213575	0.785658	-0.0224042	0.978045	-0.235979	0.763741
a	NM_015770	0.232369	0.232369	0.232369	0.232369	0.367449	0.232369	0.232369	0.232369	0.232369	0	1	0	1	0	1
A130010J15Rik	NM_001160359	5.52548	6.72184	7.05714	5.34805	4.5907	4.91925	3.89465	3.14809	5.13445	-0.00328835	0.995021	0.156087	0.760249	0.159375	0.755351
A130040M12Rik	NR_002860	3873.38	3148.22	4325.88	3364.5	2388.45	3432.6	3240.91	2131.31	3458.14	-0.452793	4.85181e-08	0.0789531	0.337569	0.531746	1.45317e-10
A130077B15Rik	NR_040616	47.6691	61.9971	55.7748	48.4265	49.4436	47.8871	44.3184	54.59	49.2343	0.242591	0.185966	0.105471	0.571625	-0.13712	0.446532
A1bg	NM_001081067	0.232369	0.232369	0.232369	0.232369	0.232369	0.232369	0.232369	0.249103	0.232369	0	1	0	1	0	1
A1cf	NM_001081074	0.232369	0.243361	0.243107	0.254646	0.232369	0.264134	0.232369	0.24732	0.251572	0	1	0	1	0	1
A230001M10Rik	NR_040391	0.232369	0.232369	0.232369	0.232369	0.232369	0.232369	0.232369	0.232369	0.232369	0	1	0	1	0	1
A230020J21Rik	NR_027298	3.16252	3.92652	4.27205	2.52309	3.38011	2.691	3.23515	3.36347	2.90526	0.1461	0.823696	0.1268	0.846669	-0.0193005	0.97592
A230028O05Rik	NR_040374	0.272645	0.300056	0.274158	0.241262	0.252532	0.287562	0.275486	0.307121	0.277159	0	1	0	1	0	1
A230046K03Rik	NM_001033375	19.5713	22.4802	20.0092	19.0676	18.6843	18.5135	22.9478	25.1846	21.9511	0.0866677	0.745164	-0.0465793	0.863756	-0.133247	0.61856
A230050P20Rik	NM_175687	12.4079	12.1697	12.0193	11.5844	12.4327	13.3527	6.49406	10.1254	9.63633	0.17649	0.631409	0.19871	0.586575	0.0222203	0.950058
A230056J06Rik	NR_045633	0.24732	0.245872	0.258752	0.246052	0.243542	0.232369	0.232369	0.241553	0.232369	0	1	0	1	0	1
A230056P14Rik	NR_015495	0.452709	0.398214	0.297174	0.400424	0.561694	0.443242	0.403391	0.34516	0.464147	2.812	0.239562	0	1	-2.812	0.236864
A230057D06Rik	NR_015533	0.232369	0.232369	0.232369	0.232369	0.232369	0.232369	0.232369	0.232369	0.232369	0	1	0	1	0	1
A230065H16Rik	NM_001101503	0.232369	0.232369	0.232369	0.232369	0.232369	0.232369	0.232369	0.232369	0.232369	0	1	0	1	0	1
A230070E04Rik	NR_045897	0.232369	0.232369	0.232369	0.232369	0.232369	0.232369	0.232369	0.232369	0.232369	0	1	0	1	0	1
A230072C01Rik	NR_027445	3.78668	5.26943	6.17709	4.69638	4.11962	4.26833	3.591	5.006	4.9206	0.102361	0.853518	0.181337	0.739502	0.0789757	0.882805
A230072E10Rik	NR_015600	1.07135	0.938936	0.93981	0.952187	0.971225	1.10867	0.854747	0.734346	1.04748	-0.00318891	0.997726	-0.0218149	0.984438	-0.018626	0.986712
A230073K19Rik	NR_033229	1.80755	1.73434	1.68814	1.5259	1.5398	1.52591	1.97568	1.69715	1.73541	-0.00327458	0.996791	-0.0224042	0.978045	-0.0191296	0.981253
A230077H06Rik	NR_040329	0.536532	0.605437	0.49716	0.535668	0.475191	0.476358	0.487871	0.468788	0.377031	-0.896493	0.559067	-3.70855	0.0941781	-2.81206	0.236857
A230108P19Rik	NR_040333	0.232369	0.232369	0.249318	0.232369	0.246724	0.242396	0.243551	0.244169	0.232369	0	1	0	1	0	1
A2m	NM_175628	0.232369	0.232369	0.24108	0.232369	0.232369	0.232369	0.232369	0.232369	0.232369	0	1	0	1	0	1
A330009N23Rik	NR_045326	0.4603	0.344964	0.343675	0.232369	0.374315	0.232369	0.333635	0.381871	0.382213	0	1	0	1	0	1
A330023F24Rik	NR_015566	0.50063	0.479105	0.556332	0.468619	0.404564	0.546861	0.39184	0.418318	0.508813	-2.81491	0.238769	1.41957	0.314451	4.23448	0.0425968
A330032B11Rik	NR_045329	4.54996	3.89012	4.6077	5.24868	4.75867	5.06551	4.20586	4.911	4.54297	-0.00329961	0.995166	0.0756834	0.887661	0.078983	0.882795
A330035P11Rik	NR_015586	0.63407	0.703773	0.774715	0.774022	0.598301	0.71509	0.529904	0.532617	0.696637	-0.00318891	0.997726	-0.0218149	0.984438	-0.018626	0.986712
A330040F15Rik	NR_015503	0.427955	0.541517	0.275512	0.590389	0.488155	0.385518	0.346225	0.382548	0.309521	-0.00284502	0.998701	-2.81491	0.236468	-2.81206	0.236857
A330041J22Rik	NR_045835	0.232369	0.232369	0.232369	0.232369	0.232369	0.232369	0.232369	0.232369	0.232369	0	1	0	1	0	1
A330048O09Rik	NR_045162	0.232369	0.232369	0.232369	0.232369	0.232369	0.232369	0.232369	0.232369	0.232369	0	1	0	1	0	1
A330049N07Rik	NR_040646	0.355912	0.29932	0.363178	0.232369	0.361624	0.361353	0.275519	0.36897	0.388316	0	1	0	1	0	1
A330050F15Rik	NM_001145192	0.232369	0.232369	0.232369	0.232369	0.232369	0.232369	0.232369	0.232369	0.282267	0	1	0	1	0	1
A330069E16Rik	NR_015464	7.58684	6.72756	6.39017	7.89653	6.39595	7.51616	5.62579	6.86604	6.53662	-0.139636	0.755829	-0.0894093	0.840345	0.0502268	0.911915
A330070K13Rik	NM_198665	0.232369	0.232369	0.232369	0.232369	0.232369	0.232369	0.232369	0.232369	0.232369	0	1	0	1	0	1
A330076C08Rik	NR_045088	0.232369	0.232369	0.232369	0.232369	0.232369	0.232369	0.232369	0.232369	0.232369	0	1	0	1	0	1
A330076H08Rik	NR_015599	0.232369	0.232369	0.232369	0.232369	0.232369	0.232369	0.232369	0.232369	0.232369	0	1	0	1	0	1
A330093E20Rik	NR_040342	0.232369	0.232369	0.232369	0.232369	0.24733	0.232369	0.232369	0.232369	0.232369	0	1	0	1	0	1
A330102I10Rik	NR_045073	0.232369	0.232369	0.232369	0.232369	0.232369	0.232369	0.232369	0.232369	0.232369	0	1	0	1	0	1
A3galt2	NM_001009819	0.509237	0.469937	0.537734	0.523783	0.563419	0.629828	0.627242	0.649047	0.549092	-0.550827	0.652364	-0.0218149	0.984438	0.529012	0.665211
A430005L14Rik	NM_001163019	15.5805	14.8639	14.3517	15.7751	16.7308	14.5441	12.9351	13.951	13.1551	0.0282546	0.927782	-0.121906	0.70179	-0.150161	0.635452
A430033K04Rik	NM_183025	8.91934	4.52457	6.05996	7.00097	5.93394	7.12035	4.34375	4.1407	5.38954	-0.414331	0.399732	-0.173282	0.712945	0.241049	0.632843
A430035B10Rik	NR_040452	0.792593	0.807372	0.951364	0.6985	0.632	0.684334	0.602963	0.639069	0.754707	-0.00318891	0.997726	-0.0218149	0.984438	-0.018626	0.986712
A430078G23Rik	NM_001033378	33.2266	45.5179	40.0709	36.741	36.9291	38.3003	34.117	40.0646	40.9819	0.238615	0.25034	0.171144	0.412953	-0.0674709	0.738015
A430088P11Rik	NR_045309	1.54692	1.50486	1.47762	2.38411	0.953469	1.09239	0.751942	0.897698	0.754463	-0.31358	0.736905	-0.728221	0.464735	-0.414641	0.692422
A430090L17Rik	NR_045836	0.245032	0.289556	0.254715	0.243958	0.241832	0.245589	0.261855	0.271261	0.242359	0	1	0	1	0	1
A430093F15Rik	NR_027805	5.58681	3.94292	4.81428	7.07639	4.6305	5.69009	3.14782	4.96753	9.22719	-0.193727	0.713461	0.296078	0.541172	0.489804	0.327552
A430105I19Rik	NM_001001982	0.359445	0.267685	0.284118	0.241315	0.246979	0.242574	0.26082	0.334447	0.286352	0	1	0	1	0	1
A430107P09Rik	NM_001205242	14.5255	12.7159	14.6336	13.3075	11.91	12.4237	10.8429	11.9005	14.966	-0.0788355	0.816148	0.0836767	0.799351	0.162512	0.625818
A4galt	NM_001004150	1.03744	1.22965	1.15675	1.06472	1.10784	1.00689	0.879293	1.10979	0.908529	-0.00318891	0.997726	-0.0218149	0.984438	-0.018626	0.986712
A4gnt	NM_001077424	0.232369	0.232369	0.232369	0.232369	0.232369	0.232369	0.232369	0.232369	0.232369	0	1	0	1	0	1
A530006G24Rik	NR_046014	0.232369	0.232369	0.232369	0.232369	0.232369	0.232369	0.232369	0.232369	0.232369	0	1	0	1	0	1
A530013C23Rik	NR_015500	0.232369	0.232369	0.232369	0.232369	0.249393	0.232369	0.24563	0.260357	0.232369	0	1	0	1	0	1
A530016L24Rik	NM_177039	0.232369	0.232369	0.232369	0.232369	0.232369	0.232369	0.232369	0.232369	0.246676	0	1	0	1	0	1
A530032D15Rik	NM_213615	1.98504	2.02449	3.3753	1.59004	2.41417	2.6171	1.56341	1.68043	2.23007	-0.00327458	0.996791	0.382814	0.614953	0.386088	0.61191
A530046M15Rik	NR_046131	0.232369	0.232369	0.232369	0.232369	0.232369	0.232369	0.232369	0.232369	0.232369	0	1	0	1	0	1
A530050N04Rik	NR_045419	0.232369	0.274589	0.232369	0.237402	0.273466	0.232369	0.237704	0.252637	0.232369	0	1	0	1	0	1
A530053G22Rik	NR_015565	0.232369	0.232369	0.232369	0.232369	0.232369	0.232369	0.232369	0.232369	0.232369	0	1	0	1	0	1
A530054K11Rik	NM_183146	6.15383	7.25799	7.00411	5.81061	5.89214	6.57596	6.05907	6.57521	7.24366	0.147394	0.754361	0.197674	0.671185	0.0502796	0.911824
A530058N18Rik	NR_028423	0.232369	0.232369	0.232369	0.232369	0.232369	0.232369	0.232369	0.232369	0.232369	0	1	0	1	0	1
A530064D06Rik	NM_001113556	4.48979	3.99856	5.45163	3.39898	5.93365	6.08577	3.86691	4.39364	5.70586	0.339893	0.555799	0.597584	0.278093	0.25769	0.620211
A530065N20Rik	NR_046142	0.232369	0.24366	0.236045	0.236183	0.251054	0.233094	0.236007	0.240048	0.232369	0	1	0	1	0	1
A530072M11Rik	NR_045765	0.901435	1.27179	1.38945	0.918216	1.31237	1.35002	0.839963	0.939271	1.05581	-0.00318891	0.997726	-0.0218149	0.984438	-0.018626	0.986712
A530088E08Rik	NR_029458	48.4596	48.7297	44.6392	54.2926	59.6559	59.9359	48.3011	57.5114	61.8282	0.151298	0.402292	0.131163	0.467815	-0.0201353	0.90933
A530099J19Rik	NM_175688	0.249537	0.232369	0.232369	0.232369	0.232369	0.250293	0.242363	0.264006	0.245913	0	1	0	1	0	1
A630001G21Rik	NM_177055	13.3213	11.8475	13.1518	13.051	11.4221	13.8179	9.85298	10.5407	14.3556	-0.0852826	0.808785	0.163976	0.626886	0.249259	0.465949
A630010A05Rik	NR_033556	0.232369	0.232369	0.232369	0.232369	0.255613	0.232369	0.232369	0.270581	0.256907	0	1	0	1	0	1
A630012P03Rik	NR_045367	0.232369	0.232369	0.232369	0.232369	0.232369	0.232369	0.232369	0.232369	0.232369	0	1	0	1	0	1
A630019I02Rik	NR_046182	0.485664	0.915743	1.31645	0.768472	0.942208	1.23917	0.52727	0.718595	0.831866	0.544495	0.656129	0.525869	0.667117	-0.018626	0.986712
A630023A22Rik	NM_001251843	0.232369	0.232369	0.232369	0.232369	0.232369	0.232369	0.232369	0.232369	0.232369	0	1	0	1	0	1
A630033H20Rik	NM_001122595	6.59873	6.36553	6.26969	5.90001	5.00329	5.73355	4.82312	4.34433	5.22763	-0.263685	0.60124	-0.104374	0.831198	0.159311	0.755445
A630066F11Rik	NR_030698	1.36757	1.21972	1.56789	1.42529	1.3635	0.868862	0.819777	1.05883	1.12796	-0.00318891	0.997726	0.373989	0.721368	0.377178	0.71907
A630072M18Rik	NR_030699	3.22273	3.54344	3.41494	3.26273	2.95944	2.94085	3.00463	3.23075	3.08113	0.1461	0.823696	-0.0226068	0.973176	-0.168707	0.796932
A630073D07Rik	NM_001142969	0.232369	0.232369	0.232369	0.232369	0.232369	0.232369	0.232369	0.232369	0.232369	0	1	0	1	0	1
A630075F10Rik	NR_033632	1.14553	1.5891	1.40805	1.17654	1.49289	1.34469	1.15516	1.17092	1.2299	0.392826	0.707999	-0.0218149	0.984438	-0.414641	0.692422
A630076J17Rik	NM_001256174	0.232369	0.232369	0.232369	0.232369	0.232369	0.232369	0.232369	0.232369	0.232369	0	1	0	1	0	1
A630077J23Rik	NR_040667	0.232369	0.232369	0.232369	0.232369	0.232369	0.232369	0.232369	0.232369	0.232369	0	1	0	1	0	1
A630089N07Rik	NR_015491	29.6364	40.2447	37.2874	27.0404	27.4788	26.0526	30.6451	34.1777	26.5826	0.195334	0.38417	0.00978911	0.966077	-0.185545	0.406109
A630095E13Rik	NM_001033325	0.232369	0.232369	0.232369	0.232369	0.232369	0.232369	0.232369	0.29765	0.232369	0	1	0	1	0	1
A630095N17Rik	NM_001243090	0.431032	0.770682	0.582952	0.959686	0.603531	0.750903	0.521474	0.476423	0.723873	-0.003154	0.998116	0.525869	0.667117	0.529023	0.665205
A730017C20Rik	NM_001167925	0.232369	0.232369	0.232393	0.232369	0.232369	0.232369	0.232369	0.232369	0.232369	0	1	0	1	0	1
A730017L22Rik	NR_015523	9.49031	9.5768	10.8845	11.8692	12.2827	11.4814	10.0387	11.0155	8.01974	0.0863566	0.814279	-0.0697535	0.852805	-0.15611	0.673446
A730018C14Rik	NR_036459	0.232369	0.232369	0.232369	0.232369	0.232369	0.232369	0.232369	0.232369	0.232369	0	1	0	1	0	1
A730020E08Rik	NR_040287	1.10259	1.19377	1.22821	1.06365	0.802384	0.963521	0.930773	1.05036	0.817929	-0.00318891	0.997726	-0.0218149	0.984438	-0.018626	0.986712
A730020M07Rik	NR_036456	0.232369	0.232369	0.232369	0.232369	0.232369	0.232369	0.232369	0.232369	0.232369	0	1	0	1	0	1
A730036I17Rik	NR_045838	0.232369	0.244706	0.232369	0.232369	0.232369	0.232369	0.232369	0.236564	0.232369	0	1	0	1	0	1
A730043L09Rik	NR_040769	0.408611	0.351758	0.543381	0.434001	0.364077	0.30137	0.527332	0.421826	0.371412	-2.81497	0.238762	-0.0197235	0.991005	2.79525	0.24147
A730046J19Rik	NR_040271	0.232369	0.232369	0.232369	0.232369	0.232369	0.232369	0.232369	0.232369	0.232369	0	1	0	1	0	1
A730056A06Rik	NR_040324	0.232369	0.232369	0.232386	0.232369	0.232369	0.232369	0.232369	0.232488	0.232369	0	1	0	1	0	1
A730063M14Rik	NR_040660	1.62549	1.80523	0.539671	2.14495	3.09537	1.50503	1.65157	1.94388	2.70529	0.213514	0.785717	-0.0225127	0.977942	-0.236026	0.763696
A730082K24Rik	NR_040317	0.396633	0.331279	0.328993	0.432826	0.314206	0.346701	0.359866	0.333272	0.383561	0	1	0	1	0	1
A730085K08Rik	NR_045967	0.476035	0.672536	0.447366	0.343877	0.869701	1.12276	0.51606	0.681403	0.520723	1.43814	0.308117	0.872314	0.569673	-0.565823	0.64331
A730090H04Rik	NR_040279	0.232369	0.232369	0.232369	0.287704	0.232369	0.248149	0.232369	0.232369	0.232369	0	1	0	1	0	1
A730090N16Rik	NR_040390	0.269777	0.401309	0.265376	0.266607	0.28828	0.271425	0.275922	0.324285	0.35042	0	1	0	1	0	1
A730098P11Rik	NR_038091	14.0123	14.2616	15.9861	12.7954	14.2097	15.6101	14.4766	14.1934	16.2821	0.0312537	0.923475	0.203614	0.518631	0.17236	0.58268
A830009L08Rik	NR_045161	0.232369	0.247673	0.27722	0.232369	0.232369	0.241214	0.252096	0.232369	0.272471	0	1	0	1	0	1
A830010M20Rik	NM_001007574	1.33634	0.560691	1.05202	1.31671	0.795792	0.815693	0.937722	0.480469	0.864346	-0.550838	0.652358	-0.0218149	0.984438	0.529023	0.665205
A830018L16Rik	NM_001160369	0.602823	0.602149	0.627971	0.572582	0.564262	0.608639	0.53159	0.521328	0.583958	-0.00318891	0.997726	-0.0218149	0.984438	-0.018626	0.986712
A830019L24Rik	NR_040551	0.232369	0.232369	0.232369	0.232369	0.232369	0.232369	0.232369	0.232369	0.232369	0	1	0	1	0	1
A830052D11Rik	NR_045403	0.337153	0.576524	0.40047	0.319554	0.410338	0.481002	0.315548	0.43717	0.363885	2.81206	0.239555	0	1	-2.81206	0.236857
A830080D01Rik	NM_001033472	8.19694	7.22452	7.1737	7.06235	7.39355	7.47005	6.72821	7.39536	8.5957	-0.0699213	0.874826	0.04072	0.925306	0.110641	0.801099
A830082K12Rik	NR_045195	0.547254	0.500978	0.738649	0.555792	0.506906	0.548337	0.452334	0.56764	0.67953	0.544557	0.656094	0.525931	0.667082	-0.018626	0.986712
A830082N09Rik	NR_015526	0.71751	0.725804	0.702262	0.671204	0.733084	0.663739	0.71513	0.659634	0.658534	-0.00318891	0.997726	-0.0218149	0.984438	-0.018626	0.986712
A930001A20Rik	NR_040549	0.232369	0.232369	0.232369	0.232369	0.232369	0.232369	0.232369	0.232369	0.232369	0	1	0	1	0	1
A930001C03Rik	NR_045989	0.232369	0.232369	0.232369	0.232369	0.232369	0.232369	0.232369	0.232369	0.232369	0	1	0	1	0	1
A930003A15Rik	NR_015488	0.232369	0.232372	0.232369	0.232369	0.232369	0.232369	0.232369	0.232386	0.232369	0	1	0	1	0	1
A930003O13Rik	NR_027362	0.263926	0.378099	0.32704	0.293023	0.330776	0.259825	0.291889	0.394427	0.293117	0	1	0	1	0	1
A930004D18Rik	NR_028376	0.276167	0.285115	0.24525	0.259093	0.27601	0.247611	0.317356	0.250305	0.278441	0	1	0	1	0	1
A930005H10Rik	NR_015487	26.0452	37.747	35.0485	27.2849	24.3657	26.7368	20.5157	32.8338	39.2726	0.356983	0.130918	0.424981	0.0684488	0.0679979	0.758056
A930006I01Rik	NR_040332	0.232369	0.232369	0.232369	0.232369	0.232369	0.232369	0.232369	0.232369	0.232369	0	1	0	1	0	1
A930007I19Rik	NR_015567	0.357608	0.420898	0.434959	0.308785	0.294764	0.297746	0.329576	0.334944	0.380576	0	1	0	1	0	1
A930009A15Rik	NM_029982	0.232369	0.232369	0.232369	0.232369	0.232369	0.232369	0.232369	0.232369	0.232369	0	1	0	1	0	1
A930011G23Rik	NR_030692	0.232369	0.232369	0.232369	0.232369	0.232369	0.232369	0.232369	0.232369	0.243415	0	1	0	1	0	1
A930011O12Rik	NR_040709	0.232369	0.232369	0.232369	0.232369	0.232369	0.232369	0.232369	0.246498	0.232369	0	1	0	1	0	1
A930012L18Rik	NR_026853	0.293626	0.250811	0.27741	0.251057	0.293406	0.259016	0.268028	0.307626	0.264587	0	1	0	1	0	1
A930013F10Rik	NR_027886	2.8735	2.99454	2.51019	3.15857	2.97781	2.82396	2.09353	2.25729	2.78605	-0.0032813	0.996318	0.144106	0.834902	0.147387	0.831192
A930015D03Rik	NR_015618	13.2413	25.4393	24.1374	8.95016	17.6539	21.6305	16.3058	20.6084	13.0101	0.74615	0.0130437	0.60989	0.0464304	-0.136259	0.615804
A930017M01Rik	NR_033609	0.232369	0.232369	0.232369	0.232369	0.232369	0.232369	0.232369	0.24098	0.232369	0	1	0	1	0	1
A930018P22Rik	NM_026634	0.232369	0.232369	0.232369	0.232369	0.232369	0.232369	0.232369	0.232369	0.232369	0	1	0	1	0	1
A930019D19Rik	NR_040619	0.407851	0.496532	0.387204	0.392979	0.450935	0.354509	0.402624	0.412025	0.324664	0	1	0	1	0	1
A930024E05Rik	NR_045820	6.84288	7.17067	8.41664	5.68478	5.34821	7.12036	4.70415	6.09063	6.9524	-0.00321333	0.994691	0.264381	0.565909	0.267594	0.561184
A930041C12Rik	NR_046195	0.364812	0.232369	0.466089	0.717243	0.430321	0.716334	0.463666	0.557794	0.859299	-0.00283424	0.998705	0.872381	0.569645	0.875216	0.568311
AA387883	NR_030678	0.232369	0.232369	0.232369	0.232369	0.232369	0.232369	0.232369	0.232369	0.232369	0	1	0	1	0	1
AA388235	NR_033305	3.34415	5.44808	3.40438	4.92988	4.07079	4.10019	2.97191	8.60066	4.85664	0.699015	0.198325	0.100978	0.86603	-0.598036	0.260992
AA415398	NM_001004178	1.37728	1.78351	1.49512	2.35193	2.4686	1.74011	1.73196	1.33525	1.66936	-0.00330333	0.997028	-0.0223568	0.979879	-0.0190535	0.982849
AA465934	NR_028363	8.27364	32.1753	10.8398	9.21763	41.5564	10.4402	9.83123	39.259	11.1363	2.05498	7.30722e-13	0.220783	0.563913	-1.8342	2.66487e-11
AA467197	NM_001004174	0.43468	0.323734	0.232369	0.324951	0.459153	0.285174	0.467912	0.543055	0.232369	2.81207	0.239554	0	1	-2.81207	0.236855
AA474331	NR_033628	2.38535	2.68326	2.36809	3.00741	3.82156	2.58657	1.68592	1.93834	2.08168	0.351789	0.622069	-0.0224662	0.97633	-0.374255	0.599879
AA536875	NR_045143	0.803384	0.844612	0.829926	0.585293	0.637913	0.617637	0.593135	0.784838	0.588073	-0.00318891	0.997726	-0.0218149	0.984438	-0.018626	0.986712
AA543186	NR_027448	0.468856	0.476482	0.480156	0.538999	0.47169	0.432977	0.327014	0.395795	0.465584	-2.81491	0.23877	-2.81491	0.236468	0	1
AA545190	NR_033776	0.232369	0.232369	0.232369	0.232369	0.232369	0.232369	0.232369	0.232369	0.232369	0	1	0	1	0	1
AA619741	NR_033627	0.232369	0.232369	0.232369	0.232369	0.245702	0.232369	0.232369	0.254288	0.232369	0	1	0	1	0	1
AA792892	NM_178894	1.17278	1.14208	1.18744	1.08817	0.838728	1.27913	0.918626	1.11353	1.2045	-0.00318891	0.997726	-0.0218149	0.984438	-0.018626	0.986712
AA986860	NM_177604	0.281284	0.379638	0.390622	0.292061	0.415143	0.35153	0.393726	0.442699	0.412458	0	1	0	1	0	1
AA987161	NM_001163246	6.48337	6.90847	6.93458	6.175	6.51588	6.81053	6.47524	7.13968	8.37596	0.217175	0.640916	0.264214	0.566152	0.0470395	0.915597
Aaas	NM_153416	13.7484	13.5523	14.2343	15.4076	14.8722	14.715	12.1778	12.8038	15.2343	0.0313135	0.923329	0.0786145	0.807042	0.0473011	0.88251
Aacs	NM_030210	8.98207	8.14865	9.30266	6.50022	5.47225	6.66876	7.99794	6.79334	7.147	-0.264299	0.547912	-0.083725	0.843979	0.180574	0.684456
Aadac	NM_023383	0.232369	0.232369	0.232369	0.232369	0.232369	0.232369	0.232369	0.232369	0.232369	0	1	0	1	0	1
Aadacl2	NM_001128091	0.232369	0.26111	0.232369	0.232369	0.232369	0.232369	0.232369	0.232369	0.232369	0	1	0	1	0	1
Aadacl3	NM_001085503	0.232369	0.232369	0.232369	0.232369	0.232369	0.232369	0.232369	0.232369	0.232369	0	1	0	1	0	1
Aadat	NM_011834	0.232369	0.232369	0.232369	0.232369	0.232369	0.232369	0.232369	0.232369	0.232369	0	1	0	1	0	1
Aaed1	NM_025370	16.5419	11.9031	12.0894	16.1057	16.841	12.8533	18.4519	11.3444	10.6529	-0.352868	0.259328	-0.52348	0.102461	-0.170612	0.614993
Aagab	NM_025857	13.1178	13.9157	14.3629	13.1714	14.9792	14.2618	12.159	13.8126	16.454	0.174259	0.596772	0.187667	0.566797	0.0134077	0.966401
Aak1	NM_001040106	16.5764	18.4614	13.9013	13.4605	16.3016	13.8218	16.5773	17.1879	15.0767	0.114053	0.705072	-0.15092	0.630183	-0.264973	0.388981
Aamdc	NM_001177945	5.28691	2.99881	3.19872	4.50466	4.42039	4.71469	3.04852	4.56508	1.69369	-0.117189	0.838552	-0.395586	0.510122	-0.278397	0.649293
Aamp	NM_001190444	50.2208	52.6554	51.3345	53.0653	56.7789	55.6568	52.52	55.9518	60.4737	0.0860685	0.631473	0.0748219	0.67634	-0.0112466	0.949341
Aanat	NM_009591	0.232369	0.232373	0.232373	0.232369	0.232372	0.232371	0.293937	0.232396	0.232369	0	1	0	1	0	1
Aar2	NM_001164818	5.6588	6.02857	5.89245	4.73707	5.53294	5.50646	4.70799	5.01124	5.4147	0.0832524	0.868712	0.0638665	0.899093	-0.0193859	0.968846
Aard	NM_175503	0.232369	0.232369	0.232369	0.232369	0.232369	0.232369	0.232369	0.232369	0.232369	0	1	0	1	0	1
Aars	NM_146217	11.2681	14.6604	17.4771	11.4886	12.157	12.2369	10.6908	12.431	11.9426	0.2366	0.496966	0.289093	0.401104	0.0524931	0.874009
Aars2	NM_198608	5.86996	3.33568	4.2415	6.23931	4.75981	3.53402	4.01216	2.81671	6.43366	-0.537185	0.336437	-0.213311	0.685926	0.323874	0.57458
Aarsd1	NM_144829	13.3583	11.1706	11.1246	13.8191	12.6106	11.3465	10.6023	10.719	11.2967	-0.121437	0.725316	-0.225381	0.520077	-0.103944	0.771075
Aasdh	NM_173765	3.96045	3.74802	3.77828	3.3322	3.95338	3.33298	2.40995	2.39822	2.98413	0.14609	0.823708	0.126861	0.846597	-0.019229	0.976008
Aasdhppt	NM_026276	5.97848	5.7791	5.1759	6.37391	6.55283	6.2719	5.7825	6.00317	6.13971	0.0739313	0.876791	-0.104541	0.830934	-0.178472	0.711948
Aass	NM_013930	0.232369	0.232369	0.232369	0.232369	0.232369	0.232369	0.232369	0.232369	0.232369	0	1	0	1	0	1
Aatf	NM_019816	13.9668	13.8855	13.1067	14.3457	15.432	13.4464	13.488	14.0842	13.6841	0.0650913	0.840577	-0.0584069	0.859125	-0.123498	0.704326
Aatk	NM_001198785	0.241231	0.240374	0.232369	0.232369	0.232369	0.236995	0.232369	0.237789	0.232369	0	1	0	1	0	1
AB124611	NM_001198794	27.4136	33.2968	27.9735	32.4391	25.2151	24.7889	26.1155	28.1772	26.327	0.0138261	0.952934	-0.128103	0.591438	-0.141929	0.551029
Abat	NM_001170978	0.325476	0.297775	0.32365	0.317585	0.309681	0.275572	0.286533	0.232405	0.232403	0	1	0	1	0	1
Abca1	NM_013454	5.11832	2.18537	4.21064	2.7493	2.01542	3.5797	3.08428	0.908607	2.16317	-1.1153	0.130005	-0.157868	0.800605	0.957428	0.203959
Abca12	NM_175210	0.232369	0.232369	0.232369	0.232369	0.232369	0.232369	0.232369	0.232369	0.232369	0	1	0	1	0	1
Abca13	NM_178259	0.232369	0.234889	0.234831	0.232369	0.232369	0.235282	0.237241	0.234083	0.232369	0	1	0	1	0	1
Abca14	NM_026458	0.232369	0.232369	0.232369	0.232369	0.232369	0.232369	0.232369	0.232369	0.232369	0	1	0	1	0	1
Abca15	NM_177213	0.232369	0.232369	0.232369	0.232369	0.232369	0.232369	0.232369	0.232369	0.232369	0	1	0	1	0	1
Abca16	NR_024051	0.232369	0.232369	0.232369	0.232369	0.232369	0.232369	0.232369	0.232369	0.232369	0	1	0	1	0	1
Abca17	NM_001031621	0.400035	0.479454	0.423133	0.490822	0.512643	0.430452	0.43785	0.405831	0.451671	2.812	0.239562	0	1	-2.812	0.236864
Abca2	NM_007379	20.396	18.7741	16.7804	19.5811	18.3003	15.2915	17.2967	16.3493	14.506	-0.107925	0.705637	-0.300122	0.306848	-0.192197	0.519878
Abca3	NM_001039581	8.22602	5.29832	10.5937	5.58461	8.73653	8.12017	5.47543	7.28454	7.165	0.139823	0.760978	0.426572	0.328943	0.286748	0.501486
Abca4	NM_007378	0.251153	0.232369	0.248943	0.255292	0.232369	0.232369	0.236014	0.243907	0.232369	0	1	0	1	0	1
Abca5	NM_147219	0.39643	0.341036	0.270971	0.347489	0.350887	0.243788	0.331057	0.279399	0.232369	0	1	0	1	0	1
Abca6	NM_001166556	0.508098	0.387032	0.38086	0.329723	0.336983	0.307152	0.480785	0.378928	0.288627	-2.81491	0.238769	-2.81491	0.236468	0	1
Abca7	NM_013850	34.143	38.5228	36.6148	37.8074	40.2644	37.6721	29.6621	39.0015	41.3776	0.206746	0.325503	0.162376	0.441673	-0.0443694	0.828307
Abca8a	NM_153145	0.236443	0.232369	0.232369	0.232369	0.232369	0.232369	0.232369	0.232369	0.232369	0	1	0	1	0	1
Abca8b	NM_013851	0.250826	0.26571	0.245397	0.245883	0.254438	0.251639	0.240964	0.255044	0.255667	0	1	0	1	0	1
Abca9	NM_147220	0.232369	0.232369	0.245204	0.232369	0.237804	0.251353	0.236603	0.241304	0.238107	0	1	0	1	0	1
Abcb10	NM_019552	0.673205	0.931594	0.792104	0.507913	0.634127	0.687006	0.514029	0.846608	0.910982	-0.00318891	0.997726	-0.0218149	0.984438	-0.018626	0.986712
Abcb11	NM_021022	0.354596	0.308797	0.24896	0.370053	0.365868	0.310898	0.358253	0.342102	0.306545	0	1	0	1	0	1
Abcb1a	NM_011076	1.14718	3.08816	3.09419	1.40513	2.48934	3.53101	1.37007	2.20486	1.62114	1.17533	0.202498	1.51119	0.0823355	0.335858	0.637916
Abcb1b	NM_011075	2.85311	3.66433	3.81375	3.01777	4.3033	4.23835	3.03242	3.331	2.95553	0.281417	0.660674	0.262132	0.682617	-0.0192848	0.974822
Abcb4	NM_008830	0.277944	0.316412	0.322847	0.301889	0.282037	0.320593	0.278797	0.295358	0.299785	0	1	0	1	0	1
Abcb5	NM_029961	0.232369	0.243217	0.232369	0.232369	0.232369	0.232369	0.232369	0.239747	0.232369	0	1	0	1	0	1
Abcb6	NM_023732	1.75156	1.41476	1.53004	1.6376	1.6817	1.38819	1.31431	1.12586	0.997393	-0.313641	0.736857	-0.332417	0.721638	-0.0187757	0.984746
Abcb7	NM_009592	9.63458	9.11621	9.46767	8.43355	7.71925	8.50993	8.85348	8.72493	7.96201	-0.0574155	0.886385	-0.0769344	0.848161	-0.0195189	0.961602
Abcb8	NM_029020	4.72992	4.35287	4.7128	4.77662	5.65345	4.71761	3.89216	4.90623	5.92993	0.095065	0.859165	0.167739	0.750531	0.0726742	0.888622
Abcb9	NM_019875	10.2229	6.35419	8.17715	11.3237	7.99328	7.96333	7.82818	6.83672	10.5155	-0.46584	0.262414	-0.125416	0.748739	0.340424	0.42074
Abcc1	NM_008576	8.08217	7.25292	7.52527	7.74091	7.49616	7.60832	8.00517	5.98086	7.10534	-0.264423	0.547724	-0.083772	0.843893	0.180651	0.684329
Abcc10	NM_145140	4.43009	5.29449	5.14632	4.81233	5.07092	4.72748	3.5981	4.10606	4.76925	0.10229	0.853617	0.181283	0.739575	0.0789936	0.882779
Abcc12	NM_172912	0.232369	0.232369	0.232369	0.232369	0.232369	0.232369	0.232369	0.232369	0.232369	0	1	0	1	0	1
Abcc2	NM_013806	0.240875	0.232369	0.232369	0.232369	0.232369	0.236809	0.23732	0.237594	0.232369	0	1	0	1	0	1
Abcc3	NM_029600	0.250753	0.448239	0.459473	0.249195	0.280456	0.409917	0.275178	0.294482	0.391917	0	1	0	1	0	1
Abcc4	NM_001033336	2.50697	2.68695	0.912546	3.15164	3.34215	1.86535	3.99037	2.1919	3.05293	-0.319431	0.635727	-0.743935	0.302519	-0.424504	0.576833
Abcc5	NM_013790	8.01214	8.64575	8.344	11.1826	11.9572	10.2972	11.5309	12.651	11.4291	0.129126	0.723543	-0.118825	0.753866	-0.247951	0.50368
Abcc6	NM_018795	0.232369	0.232369	0.240555	0.232369	0.232369	0.232369	0.232369	0.238068	0.232369	0	1	0	1	0	1
Abcc8	NM_011510	0.232369	0.232369	0.240565	0.232369	0.232369	0.232369	0.237776	0.232369	0.232369	0	1	0	1	0	1
Abcc9	NM_001044720	0.673338	0.788189	0.78435	0.648249	0.650935	0.69455	0.608019	0.679446	0.648344	-0.00318891	0.997726	-0.0218149	0.984438	-0.018626	0.986712
Abcd1	NM_007435	11.7657	13.2038	13.464	10.6241	12.4907	11.7478	10.4879	11.1898	12.9557	0.121632	0.731814	0.179733	0.608053	0.0581015	0.865621
Abcd2	NM_011994	0.853852	0.866316	0.773817	0.721059	0.883184	0.835898	0.695933	0.694922	0.734778	-0.00318891	0.997726	-0.0218149	0.984438	-0.018626	0.986712
Abcd3	NM_008991	6.12685	5.81819	4.90957	5.8168	6.05069	6.03333	5.70484	4.92163	5.81931	-0.0850482	0.862118	-0.104541	0.830934	-0.0194927	0.968676
Abcd4	NM_008992	8.65051	8.57016	9.0818	9.02274	9.66174	8.50691	7.42731	8.16801	8.8033	0.106998	0.791935	0.0875354	0.829135	-0.0194631	0.961021
Abce1	NM_015751	36.5039	35.8964	34.9967	33.9332	35.1014	36.0917	35.4899	33.9311	37.7761	-0.0170089	0.93659	0.0171223	0.935657	0.0341312	0.87241
Abcf1	NM_013854	43.1996	37.8241	36.4798	42.6686	40.1516	39.2695	41.7339	39.8136	45.1859	-0.120552	0.547471	-0.116318	0.56023	0.00423352	0.983371
Abcf2	NM_001190443	20.5985	21.3971	23.1812	22.1116	19.8645	20.8604	21.9765	20.4827	25.2369	-0.0947473	0.724239	0.0628836	0.809742	0.157631	0.551922
Abcf3	NM_013852	16.7789	16.5596	16.7249	16.4892	16.1674	16.3579	13.4195	14.5254	15.4076	0.0579625	0.850303	0.0384973	0.900247	-0.0194651	0.948961
Abcg1	NM_009593	18.3961	14.7081	17.9227	16.7848	15.5677	14.9842	17.474	14.2372	14.1656	-0.211279	0.485662	-0.168072	0.57528	0.0432068	0.889221
Abcg2	NM_011920	3.62654	3.33288	2.97195	3.48009	3.2877	2.37668	3.65642	1.98562	2.11898	-0.454777	0.49029	-0.66236	0.330164	-0.207583	0.777219
Abcg3	NM_030239	11.1729	8.1011	7.823	8.94767	6.40512	7.6032	8.95092	3.10437	7.76942	-0.768095	0.0789037	-0.294139	0.465045	0.473956	0.300015
Abcg4	NM_138955	0.271035	0.290575	0.255113	0.303147	0.29016	0.286194	0.329906	0.335292	0.354388	0	1	0	1	0	1
Abcg5	NM_031884	0.253789	0.232369	0.270169	0.232369	0.232369	0.254733	0.244838	0.232369	0.299966	0	1	0	1	0	1
Abcg8	NM_026180	0.257915	0.255442	0.277449	0.232369	0.232369	0.245704	0.239804	0.248061	0.232369	0	1	0	1	0	1
Abhd1	NM_021304	1.11293	1.28851	2.59699	1.52887	1.8372	1.6412	1.30207	1.47871	2.2862	-0.00325129	0.99736	0.760145	0.378627	0.763396	0.376546
Abhd10	NM_172511	5.07175	5.90847	5.41303	5.10244	4.94585	4.84188	4.51817	4.44488	5.35312	-0.00333856	0.994946	-0.02277	0.965535	-0.0194315	0.970585
Abhd11	NM_001190437	17.41	14.9799	15.9287	19.9655	18.7938	19.7398	14.9706	13.8798	18.235	-0.118493	0.691434	0.031391	0.913967	0.149884	0.612571
Abhd11os	NR_026688	1.72235	0.905254	0.495303	1.59607	1.45719	1.08794	0.666048	0.59847	1.05521	-0.709595	0.476493	-1.27542	0.241896	-0.565823	0.64331
Abhd12	NM_024465	14.1168	13.6994	12.6377	13.627	14.5531	14.0492	11.8829	12.4955	15.3507	0.0321161	0.922257	0.047165	0.8854	0.0150489	0.963109
Abhd12b	NM_001195033	0.282716	0.277843	0.321216	0.278449	0.307619	0.232369	0.232369	0.294223	0.31181	0	1	0	1	0	1
Abhd13	NM_001081119	6.21223	5.44153	8.51917	6.60537	6.09733	7.66313	8.97879	6.84863	6.84182	-0.29054	0.52807	0.101776	0.812891	0.392316	0.384468
Abhd14a	NM_001110271	1.13864	0.232369	0.232369	1.82631	0.232369	0.232369	1.51978	0.41653	1.24384	-4.96277	0.00850446	-2.16763	0.0851925	2.79514	0.241483
Abhd14b	NM_029631	3.21664	0.263711	0.324223	2.45557	0.387963	0.3954	2.0504	1.53263	0.807277	-1.72933	0.0867209	-2.63974	0.0235102	-0.910404	0.552505
Abhd15	NM_026185	3.67845	3.57365	1.86249	2.81746	2.48799	2.0168	3.69151	2.7986	1.75484	-0.288026	0.653207	-0.879173	0.212613	-0.591147	0.424264
Abhd16a	NM_178592	22.0695	23.7772	22.5178	24.3459	27.1911	24.0891	20.6867	23.3411	27.1536	0.139613	0.584574	0.11997	0.638515	-0.0196429	0.937307
Abhd16b	NM_183181	0.232369	0.232369	0.281911	0.232369	0.232369	0.29099	0.232369	0.249614	0.232369	0	1	0	1	0	1
Abhd17a	NM_145421	37.4208	35.6737	35.0693	38.3726	39.2182	34.9582	41.3645	46.8168	42.8975	0.0693175	0.732953	-0.0611996	0.766918	-0.130517	0.522879
Abhd17b	NM_146096	9.65153	10.0555	9.91417	9.22653	10.6821	9.62026	9.90987	9.44215	9.31819	0.0451981	0.9058	-0.0228565	0.952659	-0.0680546	0.858572
Abhd17c	NM_133722	7.47477	8.79109	10.2004	7.33729	7.67027	9.11809	8.67702	9.40972	11.8823	0.172304	0.679783	0.404891	0.312005	0.232587	0.549844
Abhd2	NM_018811	18.2731	23.8331	22.7542	17.4471	19.5151	22.113	19.0961	19.957	17.4692	0.241071	0.38432	0.176038	0.528252	-0.0650328	0.80862
Abhd3	NM_134130	0.232369	0.232369	0.255491	0.232369	0.232369	0.232369	0.232369	0.280662	0.253043	0	1	0	1	0	1
Abhd4	NM_001205181	0.627273	0.23237	0.23237	0.465624	0.615773	0.306973	0.531476	0.232378	0.232379	-0.896622	0.559016	-3.70862	0.0941725	-2.812	0.236864
Abhd5	NM_026179	3.22863	3.04689	2.54564	2.81016	2.7626	2.36738	2.37775	2.85512	2.92716	0.163409	0.813182	-0.0225133	0.974736	-0.185922	0.787972
Abhd6	NM_025341	4.41431	3.85584	3.90082	4.1044	3.72098	3.39272	3.77079	2.51746	3.148	-0.127089	0.831858	-0.281706	0.645409	-0.154617	0.804626
Abhd8	NM_022419	70.513	58.9914	67.6629	59.8876	70.224	61.4176	71.7353	64.3811	70.6054	-0.0766899	0.643031	-0.044767	0.785318	0.0319228	0.847452
Abi1	NM_001077190	19.7444	20.6161	14.4672	17.9786	16.0358	17.728	30.0088	21.5374	23.0525	-0.207849	0.437765	-0.329108	0.22654	-0.121259	0.666173
Abi2	NM_001198570	2.09484	1.59045	2.00054	1.62223	1.87493	2.02309	2.06497	1.93689	2.31267	-0.00327458	0.996791	-0.0224042	0.978045	-0.0191296	0.981253
Abi3	NM_001163464	2.92618	3.90741	4.46116	4.39272	3.92557	5.95838	3.85078	5.33513	5.81697	0.234399	0.689794	0.510956	0.360661	0.276557	0.60656
Abi3bp	NM_001014399	0.232369	0.232369	0.232369	0.232369	0.232369	0.232369	0.243805	0.232369	0.232369	0	1	0	1	0	1
Abl1	NM_001112703	9.4092	9.24332	8.79208	9.0078	9.48739	9.95546	8.34812	7.93192	8.39966	-0.00332812	0.993451	0.0313278	0.937861	0.0346559	0.931274
Abl2	NM_001136104	5.59806	4.79884	4.18979	3.82414	3.23881	4.10367	4.88998	3.79781	3.94941	-0.321259	0.563295	-0.34071	0.53983	-0.0194506	0.973532
Ablim1	NM_001103177	150.432	170.541	167.347	151.406	154.146	161.36	166.873	164.623	166.457	0.0628195	0.608932	0.054705	0.655582	-0.00811443	0.946902
Ablim2	NM_001177696	0.249446	0.408858	0.512037	0.515023	0.232369	0.6991	0.3948	0.386327	0.54442	-2.81491	0.23877	1.41958	0.314449	4.23448	0.0425968
Ablim3	NM_001164491	0.232369	0.232369	0.242069	0.232369	0.232369	0.232369	0.232369	0.232369	0.232369	0	1	0	1	0	1
Abo	NM_030718	0.232369	0.232369	0.232369	0.232369	0.232369	0.232369	0.232369	0.266772	0.232369	0	1	0	1	0	1
Abr	NM_198018	17.1426	18.1693	16.5332	17.7912	19.5477	20.3887	18.2037	18.9033	18.304	0.101228	0.72313	0.0302723	0.916308	-0.0709554	0.802233
Abra	NM_175456	0.232369	0.257937	0.282324	0.284188	0.232369	0.247146	0.232369	0.249758	0.232369	0	1	0	1	0	1
Abracl	NM_028440	81.5155	75.4263	79.542	92.5748	90.6126	89.5856	93.806	96.7563	97.084	-0.0361332	0.807609	-0.0345247	0.815534	0.0016085	0.991361
Abt1	NM_013924	5.90369	6.16052	5.81332	6.42779	7.10774	6.31698	6.77789	6.68077	6.68049	0.0699818	0.880377	-0.0229166	0.961172	-0.0928984	0.841645
Abtb1	NM_030251	16.048	16.0148	16.1841	19.2116	18.4037	18.1045	14.4178	18.3695	20.8898	0.0822155	0.782009	0.143082	0.625711	0.0608662	0.833383
Abtb2	NM_178890	24.1995	29.8398	31.6046	25.3854	29.7709	33.1816	27.582	30.6789	31.8556	0.237071	0.31608	0.30941	0.184617	0.0723394	0.747591
Acaa1a	NM_130864	20.3833	14.9338	14.7694	21.7926	17.7729	21.7744	19.2902	15.7051	17.4287	-0.318442	0.266283	-0.198297	0.478998	0.120145	0.68337
Acaa1b	NM_146230	6.28361	4.54229	4.92083	6.62495	5.74446	6.45581	5.6039	4.64298	5.3389	-0.248943	0.611753	-0.268354	0.584217	-0.0194111	0.969696
Acaa2	NM_177470	39.6749	32.9988	30.1097	43.3091	42.6531	36.5798	42.9641	46.7452	37.1222	-0.0381739	0.848115	-0.299775	0.146596	-0.261601	0.207532
Acaca	NM_133360	4.58893	4.11313	4.38492	3.62527	3.70836	3.94361	4.64724	3.29517	3.18459	-0.346697	0.5479	-0.365982	0.525768	-0.0192848	0.974822
Acacb	NM_133904	0.866171	0.838503	0.533132	0.783208	1.17568	0.738385	0.737744	1.30875	0.782818	-0.00318891	0.997726	-0.0218149	0.984438	-0.018626	0.986712
Acad10	NM_028037	3.74322	4.48764	3.39278	2.96722	3.38659	3.73612	3.65493	3.3008	3.92377	-0.138683	0.824443	-0.022759	0.970291	0.115924	0.852883
Acad11	NM_175324	5.04408	4.19827	4.05711	4.36666	3.60806	3.76941	4.52784	3.98948	4.55972	-0.222927	0.693214	-0.128429	0.816784	0.0944985	0.869493
Acad12	NM_178799	1.7154	2.32419	1.67535	1.87792	2.09976	1.63224	1.76387	1.61757	1.63478	-0.00327458	0.996791	-0.0224042	0.978045	-0.0191296	0.981253
Acad8	NM_025862	5.59201	6.07743	5.37135	6.41349	5.71333	5.70677	5.9411	5.51225	5.76985	-0.00333397	0.994493	-0.104541	0.830934	-0.101207	0.836247
Acad9	NM_172678	9.02544	10.2908	10.2878	8.98366	10.213	11.815	7.83329	9.04543	9.13648	0.153267	0.698081	0.229486	0.555188	0.0762188	0.840616
Acadl	NM_007381	17.033	15.4306	13.8114	14.7961	17.4154	13.4764	14.3778	12.7033	11.508	-0.0350058	0.910591	-0.259969	0.419826	-0.224964	0.487351
Acadm	NM_007382	21.0351	20.1626	20.3661	20.6496	20.1772	21.4601	22.1521	20.1926	22.0513	-0.0962562	0.721973	-0.0457431	0.86424	0.0505131	0.852398
Acads	NM_007383	10.2525	9.45349	9.74084	11.6775	11.8179	10.44	10.1218	10.2365	11.1207	-0.0489657	0.894798	-0.068463	0.853308	-0.0194974	0.958318
Acadsb	NM_025826	6.32066	6.16221	5.17111	4.75184	3.99595	4.22344	5.18114	4.28246	4.67039	-0.193809	0.713345	-0.21327	0.685983	-0.0194607	0.971496
Acadvl	NM_017366	30.0043	29.08	28.752	33.906	37.3083	36.6177	31.4126	32.4827	33.7104	0.0412309	0.852784	0.0507368	0.818601	0.0095059	0.965494
Acan	NM_007424	0.232369	0.232369	0.232369	0.232369	0.232369	0.232369	0.232369	0.236157	0.232369	0	1	0	1	0	1
Acap1	NM_153788	162.654	170.105	150.018	185.127	198.152	180.702	144.16	193.614	178.656	0.188973	0.114159	0.0288247	0.812055	-0.160148	0.178427
Acap2	NM_030138	18.2489	19.172	16.649	16.9724	17.2917	18.6397	19.1997	18.8039	18.1809	0.0230587	0.935928	-0.023049	0.936223	-0.0461077	0.872293
Acap3	NM_207223	8.52086	9.47387	6.72149	8.28025	8.94581	7.65286	6.51983	8.65428	7.77938	0.165543	0.686068	-0.0838179	0.843809	-0.249361	0.546635
Acat1	NM_144784	14.1918	14.7641	13.2862	15.0086	14.7519	14.7557	14.6132	14.4498	14.6273	-0.0033949	0.991445	-0.0560839	0.86014	-0.052689	0.868525
Acat2	NM_009338	14.0414	13.0504	13.1789	11.7077	13.1158	14.1277	17.5453	14.3851	14.6998	-0.140497	0.664282	-0.0900895	0.778336	0.0504071	0.877581
Acbd3	NM_133225	19.9831	22.2174	22.5432	20.7063	21.4996	22.3329	21.0505	23.8586	21.0652	0.108327	0.683546	0.0671046	0.801311	-0.041222	0.874984
Acbd4	NM_025988	5.81616	7.10582	8.04876	5.58014	7.7329	7.50105	4.81323	6.44106	7.48148	0.298836	0.526672	0.409706	0.37515	0.110871	0.800699
Acbd5	NM_001102436	2.85022	2.57421	2.55683	2.62124	2.86442	3.45705	3.65695	3.19618	4.37952	-0.152741	0.815821	-0.0227444	0.971628	0.129996	0.842847
Acbd6	NM_001145781	14.9417	17.897	17.2379	17.6361	18.6112	16.1709	14.7034	19.9604	18.5869	0.243872	0.404136	0.09213	0.757633	-0.151742	0.596951
Acbd7	NM_030063	0.232369	0.232369	0.232369	0.35432	0.232369	0.232369	0.232369	0.232369	0.232369	0	1	0	1	0	1
Accs	NM_183220	5.59183	5.07312	5.78555	7.11771	7.43435	6.73904	4.23958	5.35185	5.12007	-0.00331102	0.994678	0.0590405	0.904034	0.0623515	0.898679
Accsl	NM_001033452	0.232369	0.232369	0.232369	0.232369	0.232369	0.232369	0.232369	0.232369	0.232369	0	1	0	1	0	1
Acd	NM_001012638	20.0994	18.4376	20.0248	21.6225	21.3149	19.8807	17.8745	17.2511	20.7507	-0.102632	0.712846	0.000915189	0.997331	0.103547	0.709369
Ace	NM_009598	0.252805	0.259607	0.232369	0.301372	0.232369	0.267115	0.247529	0.248366	0.232384	0	1	0	1	0	1
Ace2	NM_001130513	0.232369	0.232369	0.232369	0.232369	0.232373	0.232369	0.232369	0.232369	0.232369	0	1	0	1	0	1
Acer1	NM_175731	1.66155	1.58718	1.72449	1.60468	1.5595	1.43276	1.27587	1.45704	1.50846	-0.00324164	0.997082	-0.0222411	0.979979	-0.0189995	0.982896
Acer2	NM_139306	2.55891	3.34957	3.25807	2.56357	2.50662	2.58654	2.34413	2.43364	2.67678	-0.0032813	0.996318	0.144106	0.834902	0.147387	0.831192
Acer3	NM_025408	1.29666	1.53475	1.55514	1.11219	1.41257	1.20613	1.13838	1.34307	1.49636	0.392826	0.707999	0.373989	0.721368	-0.0188372	0.984698
Ache	NM_009599	0.232369	0.292757	0.33069	0.232369	0.249024	0.232369	0.245342	0.287129	0.285116	0	1	0	1	0	1
Acin1	NM_001085472	54.4731	50.1624	47.8447	62.9193	50.2106	57.2562	54.1457	49.0012	48.5102	-0.201689	0.26261	-0.173731	0.331327	0.0279572	0.879139
Ackr1	NM_010045	0.232369	0.232369	0.232369	0.232369	0.232369	0.232369	0.232369	0.260767	0.232369	0	1	0	1	0	1
Ackr2	NM_021609	0.266559	0.26325	0.292703	0.248015	0.270694	0.232369	0.262223	0.263872	0.35375	0	1	0	1	0	1
Ackr3	NM_007722	0.232369	0.232369	0.232369	0.232369	0.232369	0.251757	0.232369	0.232369	0.232369	0	1	0	1	0	1
Ackr4	NM_145700	0.394434	0.378749	0.395794	0.253559	0.405388	0.413657	0.353667	0.303478	0.305431	0	1	0	1	0	1
Acly	NM_001199296	24.8129	27.8855	26.8152	26.9381	22.8872	25.1686	27.0474	22.4368	27.0856	-0.117048	0.635412	-0.0229823	0.924517	0.0940655	0.703192
Acmsd	NM_001033041	1.14568	1.33372	1.19549	1.13913	1.05571	1.25301	0.929548	1.24236	1.10255	-0.00318891	0.997726	-0.0218149	0.984438	-0.018626	0.986712
Acn9	NM_001077713	5.07611	3.11062	5.18103	3.96562	5.28102	4.49095	4.31349	5.40014	5.36107	-0.00333738	0.995281	0.0828841	0.881154	0.0862215	0.876403
Acnat1	NM_001164565	2.08544	2.44523	1.99405	1.93948	2.3676	2.28889	1.95936	2.24455	2.22759	-0.00327458	0.996791	-0.0224042	0.978045	-0.0191296	0.981253
Aco1	NM_007386	7.07651	6.95091	6.32882	6.02798	6.60528	6.84639	7.23168	6.40126	6.51418	-0.00338779	0.994116	-0.0229076	0.960227	-0.0195198	0.966104
Aco2	NM_080633	49.2227	51.0221	48.1485	48.5501	52.9057	48.8748	49.1337	51.6543	54.1021	0.0822314	0.654727	0.0154767	0.933362	-0.0667547	0.715094
Acot1	NM_012006	1.40774	1.71568	1.291	2.16724	2.10676	1.96027	1.74618	1.78141	1.76785	0.25201	0.766783	-0.0223568	0.979879	-0.274367	0.746688
Acot11	NM_025590	1.04197	1.17764	1.12755	1.26477	1.24569	0.993727	1.04877	0.789058	0.946262	-0.00318891	0.997726	-0.0218149	0.984438	-0.018626	0.986712
Acot12	NM_028790	0.232369	0.232369	0.246047	0.232369	0.243954	0.248554	0.232369	0.232369	0.232369	0	1	0	1	0	1
Acot13	NM_025790	19.9969	18.9104	18.5595	25.8591	26.4222	23.0167	23.6695	24.4578	22.7553	-0.0242459	0.924798	-0.129821	0.618	-0.105575	0.686039
Acot2	NM_134188	4.75733	4.93521	4.55753	6.53508	7.16955	5.58619	6.70566	6.08581	6.39187	-0.080741	0.865547	-0.181888	0.70669	-0.101147	0.836342
Acot4	NM_134247	0.343273	0.323148	0.314934	0.38748	0.383883	0.315953	0.323156	0.370748	0.363612	0	1	0	1	0	1
Acot5	NM_145444	0.358239	0.391532	0.311345	0.444341	0.389142	0.374587	0.356118	0.337178	0.327258	0	1	0	1	0	1
Acot6	NM_172580	0.868409	1.05921	1.29064	1.00328	1.23054	0.879107	0.79569	1.20494	0.942047	-0.00318891	0.997726	-0.0218149	0.984438	-0.018626	0.986712
Acot7	NM_001146057	2.14698	3.06051	2.38126	3.11543	5.71749	4.61143	3.89033	6.86945	7.35592	0.815211	0.164414	0.605008	0.317609	-0.210203	0.690266
Acot8	NM_133240	10.8976	12.2211	12.6837	10.3347	12.5184	11.7563	9.53161	12.9918	11.7697	0.288973	0.416477	0.231175	0.518323	-0.0577985	0.865456
Acot9	NM_019736	15.4755	14.6078	13.9716	16.3611	13.7818	16.3523	16.5083	16.5503	19.5461	-0.0645015	0.833646	0.0354008	0.906452	0.0999023	0.742629
Acox1	NM_015729	8.21862	7.78264	7.59787	7.71251	7.17641	7.47482	7.65724	7.93116	7.13084	-0.0642682	0.879928	-0.147427	0.731668	-0.0831588	0.848157
Acox2	NM_001161667	0.232369	0.232369	0.232369	0.232369	0.247051	0.232369	0.232369	0.2444	0.232369	0	1	0	1	0	1
Acox3	NM_030721	10.7885	10.9931	11.2786	9.91532	9.77256	10.6397	7.91019	8.4569	9.39503	-0.0032811	0.9932	0.0730001	0.847265	0.0762812	0.840488
Acoxl	NM_028765	0.630758	0.457264	0.496006	1.29586	0.77819	0.700295	0.783165	0.558662	0.350232	-0.550827	0.652364	-1.4611	0.299703	-0.910276	0.552556
Acp1	NM_001110239	4.61366	2.76417	3.53324	3.57804	4.0634	3.42991	4.09169	2.75585	3.57418	-0.376413	0.530941	-0.260375	0.65743	0.116038	0.852742
Acp2	NM_007387	3.23501	2.8347	3.11733	2.64745	2.61554	2.80959	2.02055	2.20515	2.72214	-0.0032813	0.996318	0.144106	0.834902	0.147387	0.831192
Acp5	NM_001102404	63.9287	80.5002	61.1058	71.2006	69.5675	64.7824	78.9046	76.1945	88.9126	0.0815639	0.60771	-0.0177294	0.912049	-0.0992933	0.531654
Acp6	NM_019800	15.095	13.8363	12.4687	15.0059	15.5656	16.1056	14.8729	14.6864	15.9488	-0.00340928	0.991319	-0.0554304	0.860301	-0.0520212	0.868812
Acpp	NM_019807	8.13453	4.34193	5.67265	6.90559	5.26419	7.69065	7.06023	2.587	4.4028	-0.868889	0.0867631	-0.309799	0.501016	0.559089	0.293552
Acpt	NM_001195034	0.232369	0.232369	0.268603	0.345125	0.263058	0.232369	0.28018	0.28282	0.232369	0	1	0	1	0	1
Acr	NM_001205049	0.232369	0.232369	0.232369	0.232369	0.232369	0.232369	0.232369	0.232369	0.232369	0	1	0	1	0	1
Acrbp	NM_001127340	7.94026	12.1103	9.62809	10.0278	11.5854	11.8978	9.1213	12.1514	10.5806	0.409497	0.271155	0.264963	0.485468	-0.144534	0.683801
Acrv1	NM_007391	0.281869	0.232369	0.232369	0.232369	0.232369	0.232369	0.232369	0.232369	0.232369	0	1	0	1	0	1
Acsbg1	NM_053178	5.25873	3.2383	2.10929	3.62377	3.0784	2.36369	3.87737	3.0881	2.72262	-0.525757	0.3934	-0.900138	0.168468	-0.374381	0.599759
Acsbg2	NM_001039114	0.475885	0.549191	0.528676	0.4347	0.42133	0.438829	0.375128	0.517108	0.390571	3.70553	0.096351	2.79525	0.241867	-0.910284	0.552553
Acsf2	NM_153807	6.72881	7.03166	6.92887	6.34732	6.61732	5.72912	6.42479	6.7951	7.59233	0.139883	0.760881	0.120328	0.79349	-0.0195544	0.965246
Acsf3	NM_144932	3.42519	3.53383	3.61296	3.25536	2.60194	3.33591	2.84727	3.34334	3.01186	0.1461	0.823696	0.1268	0.846669	-0.0193005	0.97592
Acsl1	NM_007981	2.81623	1.76662	2.24835	2.57535	2.58348	2.41172	2.45376	1.64321	1.8273	-0.191759	0.793852	-0.427677	0.573986	-0.235918	0.763799
Acsl3	NM_001033606	2.31303	2.45957	3.29625	2.15093	0.753889	3.13904	3.19983	1.8745	2.33254	-0.475404	0.561864	0.165926	0.82111	0.64133	0.419441
Acsl4	NM_001033600	7.25315	4.41913	6.61838	4.92494	4.83417	5.15411	4.27494	5.10541	4.92928	-0.193799	0.71336	0.0639803	0.898916	0.257779	0.620092
Acsl5	NM_027976	29.7305	32.7963	29.1386	30.4084	32.3873	35.6625	28.5209	28.897	30.7658	0.0753381	0.740439	0.0860285	0.703944	0.0106904	0.961884
Acsl6	NM_001033597	0.232369	0.232369	0.248783	0.232369	0.232369	0.232369	0.253495	0.232369	0.232369	0	1	0	1	0	1
Acsm1	NM_054094	0.232369	0.232369	0.232369	0.232369	0.232369	0.232369	0.232369	0.232369	0.232369	0	1	0	1	0	1
Acsm2	NM_001177977	0.327359	0.346808	0.329775	0.330281	0.338295	0.352648	0.292487	0.366772	0.288735	0	1	0	1	0	1
Acsm3	NM_016870	0.326157	0.283191	0.232369	0.266698	0.246465	0.242156	0.24322	0.30144	0.291476	0	1	0	1	0	1
Acsm4	NM_178414	0.232369	0.232369	0.232369	0.232369	0.24928	0.232369	0.245542	0.246269	0.232369	0	1	0	1	0	1
Acsm5	NM_178758	0.232369	0.232369	0.232369	0.232369	0.232369	0.232369	0.232369	0.244215	0.232369	0	1	0	1	0	1
Acss1	NM_080575	16.0009	18.0001	16.3956	17.2723	16.3139	18.4951	16.4628	17.7187	17.1479	0.0822034	0.78204	0.034565	0.907801	-0.0476384	0.871447
Acss2	NM_019811	16.2706	19.1278	23.4723	26.7497	20.5927	23.0722	20.7801	23.0792	27.9341	-0.0259473	0.922738	0.185809	0.471471	0.211756	0.413508
Acss2os	NR_040613	3.03426	3.51292	4.35275	4.6014	2.48136	2.72428	3.13204	3.61088	3.34345	-0.138539	0.82462	-0.157911	0.800552	-0.019372	0.975832
Acss3	NM_001142804	0.232369	0.232369	0.232369	0.232369	0.232369	0.232369	0.232369	0.232369	0.232369	0	1	0	1	0	1
Acta1	NM_009606	21.4743	21.9548	23.3843	15.5219	15.3581	13.9984	28.0484	26.544	21.4052	-0.0256417	0.923105	-0.187175	0.490786	-0.161533	0.553469
Acta2	NM_007392	3.97074	4.32721	4.25315	3.82254	4.34889	4.3886	3.3684	3.11467	4.27273	-0.00329963	0.995692	0.10108	0.865898	0.10438	0.86156
Actb	NM_007393	1934.06	1914.91	2115.67	1285.86	1266.56	1104.83	1925.9	1859.96	1503.43	-0.0314479	0.711125	-0.143847	0.0909265	-0.112399	0.18675
Actbl2	NM_175497	0.232369	0.232369	0.232369	0.232369	0.232369	0.232369	0.232369	0.243064	0.232369	0	1	0	1	0	1
Actc1	NM_009608	0.232369	0.232369	0.232369	0.266405	0.232369	0.232369	0.232369	0.255212	0.232369	0	1	0	1	0	1
Actg1	NM_009609	860.033	821.561	902.209	776.377	857.681	759.57	793.322	781.265	876.762	0.0151385	0.866384	0.0415846	0.64342	0.0264462	0.768296
Actl10	NM_001171640	0.232369	0.232369	0.262373	0.232369	0.232369	0.267871	0.252164	0.295034	0.33968	0	1	0	1	0	1
Actl11	NM_026338	0.232369	0.232369	0.232369	0.232369	0.232369	0.232369	0.232369	0.232369	0.232369	0	1	0	1	0	1
Actl6a	NM_019673	23.7467	21.3129	22.2368	24.0409	22.0253	22.069	22.896	21.2924	22.9433	-0.152739	0.557532	-0.106414	0.67969	0.0463247	0.860628
Actl6b	NM_031404	0.232369	0.232369	0.232369	0.232369	0.232369	0.232369	0.251472	0.232369	0.232369	0	1	0	1	0	1
Actl7a	NM_009611	0.300222	0.293655	0.322174	0.325523	0.257722	0.250079	0.291618	0.357411	0.259135	0	1	0	1	0	1
Actl7b	NM_025271	0.268609	0.265102	0.296322	0.298707	0.313618	0.251287	0.274562	0.299153	0.318143	0	1	0	1	0	1
Actl9	NM_183282	0.308085	0.232369	0.265773	0.232369	0.26066	0.232369	0.232369	0.255624	0.232369	0	1	0	1	0	1
Actn1	NM_134156	141.48	151.965	143.059	137.931	124.096	130.995	150.163	142.554	151.065	-0.0370438	0.771019	-0.0369546	0.77108	8.92339e-05	0.99944
Actn2	NM_033268	1.61568	1.64742	1.51807	2.36898	1.73525	1.37389	1.19639	1.73448	1.92306	0.252072	0.76673	-0.0222411	0.979979	-0.274313	0.746735
Actn3	NM_013456	0.28228	0.247396	0.247048	0.247596	0.244802	0.249738	0.261423	0.263028	0.311122	0	1	0	1	0	1
Actn4	NM_021895	50.8059	55.5362	50.1421	58.03	59.7609	54.8714	62.5154	65.4889	61.06	0.0699364	0.68604	-0.0748779	0.670481	-0.144814	0.405857
Actr10	NM_019785	13.9005	12.4194	13.1419	13.4276	15.1513	14.3914	13.9057	12.4204	14.916	-0.0753526	0.819938	0.0115809	0.971605	0.0869335	0.791715
Actr1a	NM_016860	37.5253	40.5867	35.8821	39.343	39.2184	39.8933	40.4036	40.3268	42.3356	0.0331179	0.870719	-0.0110202	0.956966	-0.044138	0.827982
Actr1b	NM_146107	32.9167	28.7112	29.3412	29.7372	31.1688	34.5281	27.6618	31.7655	36.6816	0.012503	0.95615	0.126956	0.568856	0.114453	0.606649
Actr2	NM_146243	109.495	113.832	108.23	104.523	113.562	106.898	109.667	114.85	118.307	0.0787443	0.566425	0.0161386	0.906915	-0.0626057	0.647027
Actr3	NM_001205385	159.08	149.293	146.773	164.541	175.877	144.837	161.477	162.05	167.313	0.00213179	0.986089	-0.102968	0.403732	-0.1051	0.393791
Actr3b	NM_001004365	0.349436	0.285237	0.464778	0.285941	0.385468	0.461535	0.385702	0.376191	0.532531	0	1	2.79514	0.24188	2.79514	0.241483
Actr5	NM_175419	11.3956	11.9835	11.1567	11.8242	12.5033	12.5654	11.3743	13.3859	13.3389	0.156388	0.653137	0.0984338	0.778632	-0.0579538	0.865099
Actr6	NM_025914	10.5892	10.517	12.9793	14.1548	11.4463	11.629	11.434	10.9862	13.951	-0.128209	0.71791	0.0920731	0.787319	0.220282	0.527128
Actr8	NM_027493	16.1304	17.2932	18.4824	17.5416	17.7183	17.5392	17.081	18.2799	17.5486	0.0519561	0.859306	0.0592733	0.839067	0.00731715	0.979821
Actrt1	NM_028514	0.232369	0.232369	0.232369	0.232369	0.232369	0.232369	0.232369	0.256239	0.232369	0	1	0	1	0	1
Actrt2	NM_028513	0.232369	0.232369	0.263854	0.232369	0.232369	0.232369	0.232369	0.232369	0.232369	0	1	0	1	0	1
Actrt3	NM_029690	0.232369	0.232369	0.232369	0.256283	0.290947	0.246008	0.232369	0.248419	0.232369	0	1	0	1	0	1
Acvr1	NM_001110204	0.283811	0.402741	0.232369	0.357927	0.437408	0.429305	0.349318	0.337696	0.40823	0	1	0	1	0	1
Acvr1b	NM_007395	21.1295	20.6108	19.228	19.4636	18.7986	19.465	17.0342	17.2479	16.6962	-0.00325923	0.990745	-0.0741001	0.79366	-0.0708409	0.802544
Acvr1c	NM_001033369	0.232371	0.232371	0.232371	0.27813	0.277207	0.245419	0.232384	0.26921	0.23239	0	1	0	1	0	1
Acvr2a	NM_007396	1.37587	1.36702	1.25554	1.44847	1.54428	1.24546	1.2543	1.09308	1.50934	0.392765	0.70804	0.37388	0.721443	-0.0188846	0.984661
Acvr2b	NM_007397	0.232369	0.392033	0.28436	0.313264	0.320438	0.309268	0.26667	0.268564	0.278856	0	1	0	1	0	1
Acvrl1	NM_009612	12.2353	4.4128	4.61196	11.2652	5.61815	12.6966	12.5182	0.628343	6.86403	-1.69911	0.000225452	-0.546203	0.149398	1.15291	0.0218097
Acy1	NM_025371	5.15686	6.40096	4.70432	5.85807	5.79285	5.71148	5.26477	4.49384	4.91149	-0.00336051	0.994753	-0.0227611	0.96447	-0.0194006	0.969712
Acy3	NM_027857	0.232369	0.232369	0.262327	0.232369	0.232369	0.267817	0.271899	0.232369	0.232369	0	1	0	1	0	1
Acyp1	NM_025421	24.6684	21.765	18.2875	21.2337	21.6114	19.4183	21.6275	21.1005	21.3915	-0.0682855	0.794408	-0.251942	0.348746	-0.183657	0.498973
Acyp2	NM_029344	0.421251	0.658872	0.315698	0.664555	0.65583	0.92257	0.56223	0.348394	1.12646	-0.003154	0.998116	-0.0213282	0.987243	-0.0181742	0.989127
Ada	NM_007398	6.24948	5.10684	5.45943	5.59759	5.72571	6.36875	5.17953	3.7761	3.29106	-0.182075	0.721859	-0.299732	0.564256	-0.117657	0.826154
Adad1	NM_009350	0.232369	0.232369	0.232369	0.232369	0.232369	0.232369	0.232369	0.247692	0.232369	0	1	0	1	0	1
Adad2	NM_029428	0.232369	0.232369	0.232369	0.232369	0.232369	0.232369	0.232369	0.248084	0.232369	0	1	0	1	0	1
Adal	NM_029475	6.5778	7.11369	7.87553	5.06572	5.70752	5.96376	5.39649	5.1303	6.22653	0.078381	0.872833	0.209689	0.660603	0.131308	0.780438
Adam10	NM_007399	25.5186	25.4606	24.2386	22.8969	22.9701	23.4766	25.3452	24.6435	25.1728	-0.0228872	0.9272	-0.0624628	0.803676	-0.0395756	0.875225
Adam11	NM_001110778	0.242355	0.286493	0.287005	0.264362	0.262223	0.261438	0.232375	0.298009	0.241078	0	1	0	1	0	1
Adam12	NM_007400	0.26189	0.296363	0.331351	0.264792	0.307379	0.266272	0.249554	0.268637	0.316214	0	1	0	1	0	1
Adam15	NM_001037722	4.56805	4.23047	4.51044	3.80674	5.38052	4.72136	3.86805	4.85299	4.92337	0.102295	0.85361	0.181278	0.739583	0.078983	0.882795
Adam17	NM_009615	16.1295	15.396	15.3787	14.0624	13.8052	15.8607	15.3101	15.3182	16.5135	-0.0356163	0.909967	0.0697429	0.821252	0.105359	0.734203
Adam18	NM_010084	0.232369	0.232369	0.232369	0.232369	0.232369	0.232369	0.232369	0.232369	0.232369	0	1	0	1	0	1
Adam19	NM_009616	5.03996	1.44793	2.23936	4.65776	2.52994	5.82955	4.07044	3.13173	6.36238	-0.986509	0.124673	-0.0229242	0.966428	0.963584	0.133804
Adam1a	NM_172126	1.90463	1.01861	2.0717	2.15428	1.56196	1.84275	1.77037	1.09543	1.28058	-0.568988	0.524842	-0.277533	0.743869	0.291455	0.754824
Adam1b	NM_172125	0.750767	0.470198	0.660732	0.767082	0.595177	0.576006	0.605995	0.45477	0.53099	-1.4443	0.305933	-0.0218149	0.984438	1.42248	0.31335
Adam2	NM_009618	0.232369	0.232369	0.232369	0.232369	0.232369	0.232369	0.232369	0.232369	0.232369	0	1	0	1	0	1
Adam20	NM_001009548	0.232369	0.232369	0.232369	0.232369	0.232369	0.232369	0.232369	0.232369	0.232369	0	1	0	1	0	1
Adam21	NM_020330	0.264955	0.232369	0.261121	0.247281	0.244545	0.232369	0.251338	0.232369	0.232369	0	1	0	1	0	1
Adam22	NM_001007220	0.530915	0.497526	0.465056	0.583032	0.503815	0.437567	0.522023	0.507452	0.463976	-0.550827	0.652364	-4.2563	0.0404249	-3.70547	0.094452
Adam23	NM_001177600	0.237206	0.232369	0.232369	0.247465	0.235983	0.232369	0.232369	0.23539	0.232369	0	1	0	1	0	1
Adam24	NM_010086	0.232369	0.232369	0.232369	0.232369	0.232369	0.232369	0.232369	0.232369	0.232369	0	1	0	1	0	1
Adam26b	NM_001009547	0.232369	0.232369	0.232369	0.232369	0.232369	0.232369	0.232369	0.232369	0.232369	0	1	0	1	0	1
Adam28	NM_001048175	1.92009	2.34362	2.0727	2.21387	2.08525	1.99164	1.66263	1.81842	1.77608	-0.00327458	0.996791	-0.0224042	0.978045	-0.0191296	0.981253
Adam29	NM_175939	0.232369	0.232369	0.232369	0.232369	0.232369	0.232369	0.232369	0.232369	0.232369	0	1	0	1	0	1
Adam3	NM_009619	0.232369	0.232369	0.232369	0.232369	0.232369	0.232369	0.232369	0.232369	0.232369	0	1	0	1	0	1
Adam30	NM_027665	0.273244	0.232369	0.322535	0.251074	0.232369	0.232369	0.244266	0.257478	0.232369	0	1	0	1	0	1
Adam32	NM_153397	0.232369	0.232369	0.232369	0.232369	0.247063	0.232369	0.232369	0.232369	0.232369	0	1	0	1	0	1
Adam33	NM_001163529	0.232369	0.28762	0.286343	0.246351	0.232369	0.232369	0.232369	0.251032	0.304619	0	1	0	1	0	1
Adam39	NM_001025380	0.232369	0.232369	0.232369	0.232369	0.232369	0.232369	0.232369	0.232369	0.232369	0	1	0	1	0	1
Adam5	NM_007401	0.232369	0.232369	0.232369	0.232369	0.232369	0.232369	0.232369	0.253314	0.232369	0	1	0	1	0	1
Adam6b	NM_001009545	0.669791	0.694909	0.740701	0.388603	0.623043	0.427296	0.580165	0.599369	0.880476	0.544489	0.656132	-0.0212797	0.98727	-0.565769	0.64334
Adam7	NM_007402	0.232369	0.232369	0.232369	0.232369	0.232369	0.232369	0.232369	0.232369	0.232369	0	1	0	1	0	1
Adam8	NM_007403	0.762252	0.710968	0.521143	0.674553	0.674944	0.761181	0.803928	0.730182	0.884022	-0.00318891	0.997726	-0.0218149	0.984438	-0.018626	0.986712
Adam9	NM_007404	1.63216	1.30704	1.1381	1.24662	1.28717	1.26146	1.37996	1.2427	1.55758	-0.399211	0.703458	-0.0221417	0.982017	0.377069	0.719144
Adamdec1	NM_021475	0.232369	0.268452	0.267618	0.287215	0.247296	0.242796	0.243997	0.269179	0.248128	0	1	0	1	0	1
Adamts1	NM_009621	0.232369	0.232369	0.232369	0.232369	0.23941	0.232369	0.232369	0.232369	0.232369	0	1	0	1	0	1
Adamts10	NM_172619	30.0687	19.3349	19.0886	31.9907	27.5339	23.7211	22.205	21.1002	30.5775	-0.30751	0.213945	-0.20567	0.39692	0.10184	0.689064
Adamts12	NM_175501	0.232369	0.232369	0.232369	0.232369	0.232369	0.232369	0.232369	0.232369	0.232369	0	1	0	1	0	1
Adamts13	NM_001001322	0.232369	0.241472	0.232369	0.232369	0.247433	0.242891	0.232369	0.374766	0.232369	0	1	0	1	0	1
Adamts14	NM_001081127	3.58428	2.71809	2.74555	3.18089	2.09431	2.21295	3.77806	2.23303	1.88844	-0.643194	0.344535	-0.66236	0.330164	-0.0191663	0.979805
Adamts15	NM_001024139	0.232369	0.232369	0.232369	0.232369	0.238127	0.232369	0.236854	0.237102	0.256684	0	1	0	1	0	1
Adamts16	NM_172053	0.232369	0.232369	0.232369	0.232369	0.232369	0.232369	0.232369	0.232369	0.232369	0	1	0	1	0	1
Adamts17	NM_001033877	0.393956	0.328639	0.310371	0.345648	0.314061	0.329094	0.339244	0.294212	0.303304	0	1	0	1	0	1
Adamts18	NM_172466	0.232369	0.232369	0.232369	0.232369	0.232369	0.237319	0.232369	0.232369	0.232369	0	1	0	1	0	1
Adamts19	NM_175506	0.232369	0.232369	0.232369	0.232369	0.232369	0.232369	0.232369	0.23844	0.232369	0	1	0	1	0	1
Adamts2	NM_175643	0.232369	0.232369	0.232369	0.232369	0.232369	0.232369	0.232369	0.240028	0.232369	0	1	0	1	0	1
Adamts20	NM_001164785	0.239825	0.232369	0.232369	0.232369	0.232369	0.232369	0.232369	0.246592	0.232369	0	1	0	1	0	1
Adamts3	NM_001081401	0.28315	0.278235	0.27454	0.347264	0.277015	0.255759	0.274102	0.254388	0.251222	0	1	0	1	0	1
Adamts4	NM_172845	0.232369	0.243852	0.232369	0.232369	0.24187	0.239006	0.232369	0.247988	0.242399	0	1	0	1	0	1
Adamts5	NM_011782	0.232369	0.232369	0.232369	0.232369	0.232369	0.232369	0.232369	0.232369	0.232369	0	1	0	1	0	1
Adamts6	NM_001081020	4.44422	4.45927	4.69867	4.4544	4.87878	4.55493	4.33545	4.30388	4.91904	0.110599	0.847519	0.295225	0.595372	0.184626	0.734945
Adamts7	NM_001003911	0.232369	0.240116	0.232369	0.232369	0.245189	0.232369	0.237362	0.237637	0.239136	0	1	0	1	0	1
Adamts8	NM_013906	0.232369	0.267231	0.277778	0.25592	0.251599	0.245801	0.239858	0.240272	0.232369	0	1	0	1	0	1
Adamts9	NM_175314	0.232369	0.239199	0.239041	0.232369	0.23802	0.236316	0.241173	0.232369	0.244301	0	1	0	1	0	1
Adamtsl1	NM_029967	0.232369	0.232369	0.232369	0.232369	0.232369	0.232369	0.232369	0.232369	0.232369	0	1	0	1	0	1
Adamtsl2	NM_029981	0.261404	0.258594	0.283607	0.258943	0.275766	0.315733	0.274625	0.31263	0.335451	0	1	0	1	0	1
Adamtsl3	NM_001190374	0.238597	0.237994	0.232369	0.232369	0.237023	0.232369	0.232369	0.240021	0.232369	0	1	0	1	0	1
Adamtsl4	NM_144899	2.1043	2.08675	1.52175	2.77466	2.40745	2.32543	2.84063	3.79328	2.13795	-0.00326031	0.996341	-0.427738	0.573932	-0.424478	0.576856
Adamtsl5	NM_001113548	0.232369	0.232369	0.232369	0.283791	0.232369	0.232369	0.232369	0.232369	0.232369	0	1	0	1	0	1
Adap1	NM_172723	0.734703	0.595342	1.04791	0.802473	0.817993	0.987587	0.618368	0.54094	0.882313	-0.00318891	0.997726	-0.0218149	0.984438	-0.018626	0.986712
Adap2	NM_172133	0.232369	0.232369	0.232369	0.232369	0.303352	0.248897	0.232369	0.232369	0.232369	0	1	0	1	0	1
Adar	NM_001038587	27.9084	30.7394	32.9438	20.9602	28.2446	27.5521	24.0234	27.6572	26.9874	0.249288	0.30229	0.246396	0.30676	-0.00289198	0.990047
Adarb1	NM_001024837	0.781024	1.0762	1.13032	1.05041	0.951268	0.782263	0.612826	0.951788	1.14037	-0.00318891	0.997726	-0.0218149	0.984438	-0.018626	0.986712
Adarb2	NM_052977	0.232369	0.232369	0.232369	0.232369	0.232369	0.232369	0.232369	0.237527	0.245619	0	1	0	1	0	1
Adat1	NM_013925	2.9339	4.60089	3.43255	2.96449	3.03761	3.31864	2.63042	2.84752	2.97011	0.281477	0.660607	-0.0226068	0.973176	-0.304084	0.635168
Adat2	NM_025748	3.94014	3.35802	3.53505	3.49662	4.00601	3.84535	3.13079	2.92209	3.60328	-0.00333569	0.995839	0.236421	0.699435	0.239757	0.695395
Adat3	NM_001100606	6.86557	6.88855	5.46453	7.18042	7.73638	6.92798	7.71567	7.9436	6.98034	0.0602631	0.889653	-0.232773	0.608557	-0.293036	0.514664
Adck1	NM_028105	6.47863	6.73469	6.67784	7.44146	7.52695	7.12951	5.7297	6.1113	5.91195	0.139818	0.760987	0.0506239	0.91331	-0.0891941	0.844252
Adck2	NM_178873	8.36757	8.8805	8.87902	7.97899	9.11729	8.37868	7.90787	8.61603	8.53747	0.165483	0.686175	0.0918452	0.824116	-0.0736379	0.854593
Adck3	NM_001163290	1.61803	2.27492	2.60471	3.38935	3.29181	2.34785	1.12075	2.78522	2.38055	0.402069	0.597273	0.194476	0.804406	-0.207594	0.777208
Adck4	NM_133770	7.0502	7.41333	7.9528	7.18379	8.69645	8.40541	6.14041	8.29463	8.94007	0.257701	0.557963	0.296681	0.495867	0.0389803	0.92554
Adck5	NM_172960	9.75228	8.43907	9.37648	8.01901	9.29189	9.29713	7.093	9.2928	10.0246	0.0529372	0.89708	0.139626	0.728435	0.086689	0.827745
Adcy1	NM_009622	0.290912	0.245588	0.319537	0.289299	0.29526	0.318321	0.260059	0.349244	0.411343	0	1	0	1	0	1
Adcy10	NM_173029	0.241181	0.240328	0.247919	0.232369	0.232369	0.232369	0.237498	0.232369	0.232369	0	1	0	1	0	1
Adcy2	NM_153534	0.232369	0.232369	0.232369	0.232369	0.232369	0.232369	0.238776	0.23913	0.232369	0	1	0	1	0	1
Adcy3	NM_001159536	2.91455	2.41973	1.05851	2.39466	2.77376	2.14986	1.92354	2.02851	1.86515	-0.00331292	0.99651	-0.494468	0.546132	-0.491155	0.548825
Adcy4	NM_080435	0.24619	0.244853	0.25676	0.27032	0.273685	0.27566	0.248461	0.249349	0.254177	0	1	0	1	0	1
Adcy5	NM_001012765	0.259616	0.28159	0.320522	0.248994	0.245944	0.294005	0.269379	0.299319	0.261031	0	1	0	1	0	1
Adcy6	NM_007405	14.2517	14.422	16.8839	13.6118	14.5254	20.6795	16.0602	15.9887	23.1396	0.0288789	0.926945	0.44648	0.128499	0.417601	0.152944
Adcy7	NM_001037723	31.3197	34.1741	45.7841	39.0273	43.7657	35.0483	35.2608	27.0716	37.0192	-0.00388988	0.985516	0.145638	0.485876	0.149528	0.474299
Adcy8	NM_009623	0.232369	0.232369	0.240417	0.232369	0.232369	0.232369	0.232369	0.232369	0.232369	0	1	0	1	0	1
Adcy9	NM_009624	0.688664	0.794368	0.781381	0.412707	0.627613	0.865751	0.570434	0.659174	0.935977	0.544489	0.656132	0.525863	0.66712	-0.018626	0.986712
Adcyap1	NM_009625	0.232369	0.232369	0.232369	0.232369	0.232369	0.232369	0.232369	0.232369	0.232369	0	1	0	1	0	1
Adcyap1r1	NM_001025372	0.293327	0.287134	0.290494	0.317557	0.289222	0.263613	0.3073	0.280123	0.275102	0	1	0	1	0	1
Add1	NM_001024458	87.5255	89.442	86.5961	88.0217	89.1007	82.4441	85.7393	88.3929	95.5864	0.0185318	0.900872	-0.00679899	0.963576	-0.0253308	0.864537
Add2	NM_013458	0.232369	0.232369	0.232369	0.246217	0.232369	0.232369	0.232369	0.232369	0.256242	0	1	0	1	0	1
Add3	NM_001164099	68.9819	79.3945	80.0434	74.7092	72.7402	72.6582	57.6967	71.501	79.5754	0.146208	0.363886	0.18337	0.251364	0.0371621	0.812637
Adgb	NM_001127353	0.232369	0.232369	0.232369	0.232369	0.232369	0.232369	0.232369	0.232369	0.232369	0	1	0	1	0	1
Adh1	NM_007409	7.88239	10.0327	11.4938	11.3422	13.7664	9.80852	7.52578	6.34613	10.1476	0.147572	0.704027	0.175405	0.649092	0.027833	0.94099
Adh4	NM_011996	0.232369	0.232369	0.232369	0.232369	0.232369	0.232369	0.232369	0.281272	0.232369	0	1	0	1	0	1
Adh5	NM_007410	51.3063	43.9952	50.0701	54.0246	51.7433	51.494	50.3067	48.7092	54.9524	-0.0995537	0.589743	-0.0138042	0.939514	0.0857495	0.641912
Adh6-ps1	NR_033581	0.333319	0.318998	0.311769	0.270486	0.280376	0.310221	0.255709	0.339177	0.276422	0	1	0	1	0	1
Adh6a	NM_026945	0.232369	0.232369	0.232369	0.232369	0.232369	0.232369	0.232369	0.232369	0.232369	0	1	0	1	0	1
Adh7	NM_009626	0.326459	0.317353	0.273879	0.296956	0.249947	0.269206	0.328221	0.290166	0.325157	0	1	0	1	0	1
Adhfe1	NM_175236	0.232369	0.28736	0.366772	0.288092	0.277868	0.288018	0.249651	0.325511	0.31592	0	1	0	1	0	1
Adi1	NM_134052	27.8816	35.3745	19.6196	29.7735	35.3211	38.3129	31.4836	39.1735	20.6225	0.288632	0.190066	-0.194683	0.409919	-0.483316	0.0325199
Adig	NM_145635	0.232369	0.418515	0.232369	0.232369	0.232369	0.286161	0.232369	0.232369	0.313665	0	1	0	1	0	1
Adipoq	NM_009605	0.275272	0.309871	0.30808	0.310903	0.264431	0.299558	0.33227	0.364141	0.232369	0	1	0	1	0	1
Adipor1	NM_028320	35.8556	34.3121	34.8716	36.3409	39.3861	35.9696	37.5877	34.619	33.8046	-0.0300321	0.88673	-0.0899905	0.671364	-0.0599584	0.778267
Adipor2	NM_197985	28.5681	25.1897	25.7	28.3358	26.2788	25.9143	29.1584	27.4187	24.5034	-0.143949	0.546528	-0.182078	0.446924	-0.0381291	0.876146
Adk	NM_001243041	7.65594	8.56974	9.16026	7.38841	12.2162	13.6411	5.39663	9.17678	12.8757	0.577639	0.166183	0.819714	0.0403075	0.242075	0.504842
Adm	NM_009627	0.269841	0.232369	0.331559	0.300961	0.428393	0.271491	0.472319	0.324441	0.261932	0	1	0	1	0	1
Adm2	NM_182928	0.232369	0.232369	0.232369	0.232369	0.232369	0.232369	0.232369	0.232369	0.232369	0	1	0	1	0	1
Adnp	NM_009628	36.716	36.186	36.8045	33.813	32.3369	34.986	37.8623	34.1111	35.3171	-0.0989616	0.643533	-0.0496344	0.814599	0.0493271	0.818289
Adnp2	NM_175028	8.08139	8.50162	8.34959	7.66949	7.97603	8.51952	8.31376	7.85555	8.45971	0.0551725	0.894767	0.0356323	0.93192	-0.0195402	0.962269
Ado	NM_001005419	7.29376	6.87333	7.32549	6.31457	6.16226	6.5624	6.23185	5.67516	6.63199	-0.00330077	0.994405	0.120382	0.793401	0.123682	0.787865
Adora1	NM_001008533	0.232369	0.232369	0.232369	0.232369	0.232369	0.232369	0.232369	0.232369	0.232369	0	1	0	1	0	1
Adora2a	NM_009630	6.36542	6.13088	5.69393	7.17966	6.28685	4.38256	7.93481	7.0927	5.56374	-0.146571	0.749816	-0.411641	0.389925	-0.26507	0.588827
Adora2b	NM_007413	0.232369	0.232369	0.232369	0.232369	0.232369	0.232369	0.232369	0.232369	0.232369	0	1	0	1	0	1
Adora3	NM_001174169	0.260055	0.332397	0.256798	0.302295	0.252338	0.272178	0.248486	0.278873	0.232369	0	1	0	1	0	1
Adpgk	NM_028121	25.9522	28.348	26.8228	27.494	26.8099	27.9684	23.8799	27.6476	28.2747	0.104814	0.664022	0.0851328	0.724244	-0.0196815	0.933906
Adprh	NM_007414	26.5865	25.9713	25.8281	28.0999	25.3289	24.5248	25.9629	28.5822	29.3507	-0.0210667	0.930214	-0.0409203	0.864925	-0.0198536	0.934405
Adprhl1	NM_172750	0.232369	0.266681	0.232369	0.232369	0.232369	0.252199	0.254483	0.232369	0.232369	0	1	0	1	0	1
Adprhl2	NM_133883	20.0871	21.5194	21.8298	22.4272	22.8853	21.7329	18.8928	21.7154	21.9946	0.131693	0.621496	0.0905033	0.735254	-0.0411899	0.87508
Adprm	NM_025510	12.4571	12.2327	12.2575	12.8314	13.2321	14.7294	11.1162	12.201	14.0102	0.0360231	0.916959	0.163866	0.627116	0.127843	0.702869
Adra1a	NM_013461	0.232369	0.232369	0.242263	0.232369	0.232369	0.232369	0.232369	0.239257	0.232369	0	1	0	1	0	1
Adra1b	NM_007416	0.297008	0.347969	0.364461	0.272598	0.293796	0.288382	0.27204	0.296296	0.263986	0	1	0	1	0	1
Adra1d	NM_013460	0.232369	0.232369	0.232369	0.232369	0.232369	0.232369	0.232369	0.232369	0.232369	0	1	0	1	0	1
Adra2a	NM_007417	0.24463	0.243444	0.264826	0.288481	0.241532	0.315579	0.268058	0.315221	0.309757	0	1	0	1	0	1
Adra2b	NM_009633	0.256005	0.24838	0.242796	0.254002	0.258864	0.257046	0.253008	0.261407	0.232369	0	1	0	1	0	1
Adra2c	NM_007418	0.2471	0.232369	0.232369	0.232369	0.232369	0.232369	0.232369	0.232369	0.232369	0	1	0	1	0	1
Adrb1	NM_007419	0.251654	0.232369	0.232369	0.232369	0.232369	0.252503	0.243595	0.232369	0.247583	0	1	0	1	0	1
Adrb2	NM_007420	23.1488	33.0254	25.0461	27.0328	29.6756	24.2055	29.4275	32.0591	26.5086	0.262163	0.260376	-0.0789258	0.747004	-0.341089	0.146495
Adrb3	NM_013462	0.232369	0.232369	0.232369	0.232369	0.232369	0.232369	0.232369	0.232369	0.232369	0	1	0	1	0	1
Adrbk1	NM_130863	160.183	155.404	145.179	171.84	164.247	163.315	171.007	166.39	189.518	-0.0560726	0.645004	-0.0387978	0.748988	0.0172748	0.887289
Adrbk2	NM_001035531	0.260574	0.261933	0.266166	0.247667	0.247982	0.328528	0.240477	0.298606	0.279346	0	1	0	1	0	1
Adrm1	NM_019822	53.3021	50.5072	49.0594	51.7372	54.6096	50.7526	52.0638	54.5277	54.2579	0.0328628	0.855377	-0.0509582	0.779391	-0.083821	0.643298
Adsl	NM_009634	31.6207	31.1762	31.4661	31.0237	32.8681	31.6946	30.7752	34.1254	32.3611	0.0566731	0.799124	-0.00774167	0.972455	-0.0644148	0.77188
Adss	NM_007422	29.0537	25.3484	28.976	29.4294	31.5228	31.2737	26.3335	27.7171	32.3767	0.0135962	0.953953	0.108021	0.640658	0.094425	0.682469
Adssl1	NM_007421	0.371326	0.307673	0.379498	0.334113	0.294675	0.333922	0.345616	0.300655	0.27622	0	1	0	1	0	1
Adtrp	NM_001145875	0.656439	0.653106	0.668909	0.517896	0.70283	0.673407	0.532733	0.764387	0.588084	-0.00318891	0.997726	-0.0218149	0.984438	-0.018626	0.986712
Aebp1	NM_009636	0.232369	0.25309	0.24249	0.253366	0.232369	0.238357	0.252401	0.246461	0.241418	0	1	0	1	0	1
Aebp2	NM_001005605	54.3309	49.4147	48.3183	52.9447	48.8012	56.0244	59.2786	52.2218	48.8481	-0.149554	0.408291	-0.140716	0.434698	0.00883801	0.961658
Aen	NM_001162939	7.13632	5.39582	4.85906	8.24775	8.22939	4.71194	8.09813	6.01617	5.64651	-0.276923	0.53811	-0.541915	0.247398	-0.264992	0.588935
Aes	NM_010347	311.435	314.494	315.301	336.234	355.784	299.991	361.407	339.467	343.896	-0.00299855	0.976676	-0.0959801	0.351791	-0.0929816	0.366994
AF067063	NM_001001449	0.232369	0.232369	0.232369	0.232369	0.232369	0.232369	0.232369	0.232369	0.232369	0	1	0	1	0	1
AF251705	NM_134158	0.32671	0.274974	0.336421	0.232369	0.232369	0.256993	0.314747	0.29032	0.232369	0	1	0	1	0	1
AF357355	NR_028433	0.232369	0.232369	0.232369	0.232369	0.232369	0.232369	0.232369	0.232369	0.232369	0	1	0	1	0	1
AF357359	NR_028434	0.232369	0.232369	0.232369	0.232369	0.232369	0.232369	0.232369	0.232369	0.232369	0	1	0	1	0	1
AF357399	NR_028129	193.078	116.353	28.5917	147.317	96.3096	201.57	131.203	39.7191	76.3034	-0.905228	3.30353e-11	-0.641011	1.1774e-06	0.264217	0.070604
AF357425	NR_046302	0.232369	0.232369	0.232369	0.232369	0.232369	0.232369	0.232369	0.232369	0.232369	0	1	0	1	0	1
AF357426	NR_046303	0.232369	0.232369	0.232369	0.232369	0.232369	0.232369	0.232369	0.232369	0.232369	0	1	0	1	0	1
AF529169	NM_153509	0.232369	0.232369	0.232369	0.232369	0.232369	0.232369	0.232369	0.239073	0.232369	0	1	0	1	0	1
Afap1	NM_027373	4.6282	4.41108	3.24332	4.25223	3.93272	3.14081	3.78103	3.69827	3.46999	-0.117266	0.838449	-0.54506	0.376116	-0.427793	0.495558
Afap1l1	NM_178928	0.232369	0.232369	0.232369	0.232369	0.232369	0.232369	0.232369	0.240838	0.297631	0	1	0	1	0	1
Afap1l2	NM_001177796	0.232369	0.232419	0.232417	0.232369	0.232369	0.232369	0.232369	0.232369	0.232755	0	1	0	1	0	1
Aff1	NM_001080798	14.5687	15.9933	16.0201	13.3648	13.7345	15.7334	16.1905	13.4333	13.1333	-0.0364733	0.908776	0.00944347	0.976082	0.0459168	0.884708
Aff2	NM_008032	0.232369	0.232369	0.232369	0.232369	0.232369	0.232369	0.232369	0.232369	0.232369	0	1	0	1	0	1
Aff3	NM_010678	13.8377	14.1264	15.2531	12.3579	9.83206	11.3279	12.8045	12.9341	13.2973	-0.0788311	0.816158	-0.0228175	0.945682	0.0560137	0.868791
Aff4	NM_033565	18.1029	18.7849	17.5474	16.6127	16.423	17.6279	18.0587	18.1047	16.8182	-0.00327734	0.990999	-0.0229069	0.937154	-0.0196296	0.946131
Afg3l1	NM_054070	7.63804	8.19784	8.54528	7.37289	8.95086	8.42484	7.33058	7.71406	9.77485	0.179764	0.672916	0.270549	0.517632	0.0907844	0.822893
Afg3l2	NM_027130	17.9733	16.5354	16.3359	16.7526	16.5508	17.0686	18.2426	16.5601	17.0085	-0.0586951	0.841286	-0.106801	0.716806	-0.048106	0.871352
Afm	NM_145146	0.232369	0.232369	0.232369	0.232369	0.232369	0.245033	0.232369	0.232369	0.232369	0	1	0	1	0	1
Afmid	NM_027827	5.66258	5.75479	5.51744	5.99909	6.55179	5.20929	3.59856	5.05758	5.56293	0.164962	0.739871	0.0638792	0.899074	-0.101083	0.836443
Afp	NM_007423	5.62245	5.79928	3.10659	6.70997	7.41284	3.63331	4.5024	2.88116	3.43092	-0.171672	0.729693	-0.860095	0.121636	-0.688424	0.228384
Aftph	NM_001252503	24.5532	24.7545	25.5044	26.4317	26.3687	28.5081	27.2987	23.772	26.1294	-0.0599385	0.807565	0.0313314	0.896951	0.0912699	0.708408
Aga	NM_001005847	4.99282	6.11389	6.06622	7.07137	7.04528	6.15526	5.64921	4.67632	7.95345	-0.00339898	0.994387	0.127756	0.786232	0.131155	0.780684
Agap1	NM_001037136	0.248301	0.246296	0.258529	0.232369	0.236647	0.232369	0.276839	0.24182	0.284144	0	1	0	1	0	1
Agap2	NM_001033263	22.0372	23.3755	22.6328	20.6576	20.8379	22.3528	23.0697	24.0164	25.8438	0.0396527	0.87931	0.081944	0.751362	0.0422913	0.869234
Agap3	NM_001256431	17.9965	17.7325	16.4699	19.5637	19.126	18.1792	21.8524	20.3692	21.9788	-0.0772504	0.780905	-0.122608	0.660163	-0.0453574	0.872283
Agbl1	NM_001199224	0.232369	0.244955	0.244664	0.29614	0.253197	0.254192	0.264817	0.249489	0.26535	0	1	0	1	0	1
Agbl2	NM_178755	0.232369	0.232369	0.244313	0.232369	0.232369	0.232369	0.232369	0.232369	0.243049	0	1	0	1	0	1
Agbl3	NM_178630	0.633894	0.5497	0.741651	0.691739	0.663712	0.664677	0.546457	0.455892	0.549145	-0.550838	0.652358	-0.0218149	0.984438	0.529023	0.665205
Agbl4	NM_001048189	0.232369	0.232369	0.232369	0.232369	0.232369	0.232369	0.232369	0.232369	0.232369	0	1	0	1	0	1
Agbl5	NM_001048192	3.14191	2.94272	3.24852	2.96107	3.12514	3.72841	2.69855	2.86358	3.2522	-0.00330411	0.996079	0.126746	0.846732	0.13005	0.842783
Ager	NM_007425	6.73838	5.32291	5.33878	8.61039	7.86461	8.76253	7.91715	7.64443	11.4529	-0.194616	0.654414	0.0353214	0.932509	0.229938	0.593334
Agfg1	NM_010472	43.3525	39.7564	42.4586	40.9986	43.9302	52.8187	44.4039	43.9056	47.9892	-0.00349148	0.985861	0.136386	0.478792	0.139877	0.467603
Agfg2	NM_145566	10.3832	9.84999	10.1287	11.1072	10.6315	10.1115	11.3436	10.6052	11.4971	-0.00338101	0.99266	-0.0685278	0.853171	-0.0651468	0.860338
Aggf1	NM_025630	15.4105	15.1793	15.7181	15.0953	16.6079	16.7559	16.025	15.838	17.2525	0.0577353	0.850881	0.0968584	0.750211	0.039123	0.89667
Agk	NM_023538	12.017	11.4086	12.5945	13.5749	12.7902	13.6752	10.4845	11.2249	12.2155	-0.043758	0.900513	0.0922359	0.786953	0.135994	0.692205
Agl	NM_001081326	2.05544	1.75848	1.86223	1.64527	1.42902	1.56113	1.29239	1.44983	1.59139	-0.31358	0.736905	0.232942	0.783957	0.546522	0.541346
Agmat	NM_001081408	0.232369	0.232369	0.232369	0.232369	0.259835	0.232369	0.253764	0.232369	0.232369	0	1	0	1	0	1
Agmo	NM_178767	0.232369	0.232369	0.232369	0.232369	0.249263	0.24417	0.232369	0.232369	0.232369	0	1	0	1	0	1
Ago1	NM_153403	16.8586	15.9318	15.9689	15.5908	14.6801	17.2518	15.845	14.7108	17.2601	-0.0941504	0.758057	0.00608436	0.983809	0.100235	0.741806
Ago2	NM_153178	29.633	30.5309	27.3795	25.2279	25.3621	25.9286	29.9552	26.4354	23.0096	-0.055087	0.815982	-0.183994	0.444655	-0.128907	0.595235
Ago3	NM_153402	5.00731	5.27425	4.73616	4.75474	4.51485	5.21914	4.21092	4.00587	3.76534	-0.00331018	0.995151	-0.0226564	0.966816	-0.0193462	0.971662
Ago4	NM_153177	0.232369	0.238675	0.24469	0.238759	0.232369	0.239658	0.240497	0.236657	0.243385	0	1	0	1	0	1
Agpat1	NM_001163379	23.4035	24.8163	22.1915	20.6082	21.4675	18.4709	27.0199	25.437	22.8162	-0.00339475	0.989354	-0.195238	0.455008	-0.191843	0.462889
Agpat2	NM_026212	5.52767	6.33674	4.90464	5.52529	6.27237	4.99707	5.46459	4.34112	4.90472	-0.0899356	0.858279	-0.201446	0.693653	-0.11151	0.829841
Agpat3	NM_053014	31.3445	32.865	32.9409	28.2585	29.7794	31.3411	32.0184	33.2878	38.2551	0.0736905	0.743593	0.14106	0.525834	0.06737	0.759199
Agpat4	NM_026644	1.82386	1.42634	1.73706	1.37168	2.02141	1.80595	1.74903	2.34251	2.29332	-0.00329837	0.997033	0.232875	0.784016	0.236173	0.781024
Agpat5	NM_026792	4.07407	3.61159	3.77371	3.59418	3.54885	3.81857	4.08745	3.51332	4.55307	-0.00331902	0.995483	0.0911795	0.874041	0.0944985	0.869493
Agpat6	NM_018743	15.0088	13.7065	14.5397	13.7673	13.628	13.4741	14.3536	13.3078	14.9974	-0.0718024	0.824394	-0.022905	0.942939	0.0488974	0.879889
Agpat9	NM_172715	0.380871	0.381401	0.552663	0.292776	0.368008	0.318503	0.366842	0.718879	0.64893	2.81207	0.239554	3.68734	0.0980013	0.87527	0.568289
Agps	NM_172666	9.44174	12.2028	10.2238	8.23811	8.01753	8.44433	8.86243	11.0732	11.6414	0.249059	0.521934	0.182216	0.642024	-0.0668434	0.858884
Agr2	NM_011783	0.232369	0.232369	0.232369	0.232369	0.232369	0.232369	0.232369	0.232369	0.29495	0	1	0	1	0	1
Agr3	NM_207531	0.232369	0.232369	0.232369	0.232369	0.232369	0.232369	0.232369	0.232369	0.232369	0	1	0	1	0	1
Agrn	NM_021604	2.08263	3.64137	2.5863	2.37591	3.55366	3.22947	2.08239	4.14805	2.953	0.977172	0.157533	0.549379	0.457974	-0.427793	0.495558
Agrp	NM_007427	0.425384	0.581038	0.828438	0.585683	0.809339	0.836915	0.569448	0.528779	0.613058	0.544495	0.656129	0.525869	0.667117	-0.018626	0.986712
Agt	NM_007428	0.232369	0.232369	0.279972	0.257058	0.232369	0.288695	0.279478	0.265509	0.25365	0	1	0	1	0	1
Agtpbp1	NM_001048008	6.94139	7.16821	6.86622	7.31284	7.20833	7.09513	7.62684	7.06567	7.14265	-0.0699815	0.87472	-0.0894825	0.840217	-0.019501	0.96534
Agtr1a	NM_177322	0.232369	0.232369	0.232369	0.232369	0.232369	0.243438	0.232369	0.245394	0.232369	0	1	0	1	0	1
Agtr1b	NM_175086	0.232369	0.232369	0.232369	0.232369	0.232369	0.232369	0.232369	0.232369	0.232369	0	1	0	1	0	1
Agtr2	NM_007429	0.232369	0.232369	0.232369	0.232369	0.232369	0.232369	0.232369	0.232369	0.232369	0	1	0	1	0	1
Agtrap	NM_009642	6.39451	6.94356	7.00561	6.54623	6.32275	6.46552	6.2582	7.21756	7.18536	0.0701078	0.880165	0.0505704	0.913401	-0.0195374	0.966074
Agxt	NM_016702	0.232369	0.232369	0.232369	0.232369	0.232369	0.232369	0.232369	0.232369	0.232369	0	1	0	1	0	1
Agxt2	NM_001031851	0.232369	0.232369	0.232369	0.232369	0.232369	0.232369	0.232369	0.249082	0.232369	0	1	0	1	0	1
Ahctf1	NM_026375	15.3908	14.7041	13.9592	14.6957	14.8194	14.8734	15.6308	12.7031	14.0709	-0.100381	0.750011	-0.1199	0.703498	-0.019519	0.951363
Ahcy	NM_016661	19.8032	20.4659	16.1184	21.4264	21.2891	22.4679	22.2598	20.033	22.566	-0.0498712	0.853709	-0.0697674	0.796442	-0.0198962	0.941787
Ahcyl1	NM_145542	24.1776	26.9174	25.4791	24.3287	23.0434	26.2138	20.6836	25.5941	27.0043	0.135985	0.589719	0.153554	0.540264	0.017569	0.942915
Ahcyl2	NM_001171000	10.0083	7.56608	8.10075	7.60688	9.98889	10.1804	10.653	9.57753	11.4858	-0.0537996	0.889784	-0.0231314	0.952094	0.0306682	0.937033
Ahdc1	NM_146155	7.11906	7.318	5.32951	6.50386	6.89345	5.82817	7.79277	6.50584	6.95443	-0.0699815	0.87472	-0.310073	0.50064	-0.240092	0.60605
Ahi1	NM_001177776	2.20675	1.96401	2.61069	1.37902	1.64384	1.95159	2.2048	2.02176	2.12805	0.252005	0.766789	0.449688	0.583246	0.197683	0.801237
Ahnak	NM_001039959	7.81973	6.8957	4.07366	4.66348	7.08045	2.72746	6.75249	4.7428	4.66961	-0.0767964	0.868829	-0.751882	0.147253	-0.675086	0.198661
Ahr	NM_013464	0.515842	0.563712	0.600193	0.499449	0.562594	0.576202	0.528431	0.447471	0.600719	-0.00315978	0.998113	0.525863	0.66712	0.529023	0.665205
Ahrr	NM_009644	0.25185	0.249964	0.258152	0.241284	0.239648	0.242538	0.232369	0.238352	0.232369	0	1	0	1	0	1
Ahsa1	NM_146036	74.0564	73.515	62.6157	75.4681	72.4726	65.28	231.511	136.835	86.816	-0.43519	0.00163423	-0.853254	4.07598e-09	-0.418064	0.00613155
Ahsa2	NM_172391	25.3074	24.7025	21.7276	24.6605	22.3836	22.9581	45.3597	33.2295	27.5471	-0.251258	0.279376	-0.403283	0.0888405	-0.152024	0.536872
Ahsg	NM_013465	0.232369	0.232369	0.232369	0.232369	0.232369	0.232369	0.232369	0.232369	0.232369	0	1	0	1	0	1
AI115009	NR_040386	0.232369	0.232369	0.232369	0.232369	0.232369	0.232369	0.232369	0.232369	0.232369	0	1	0	1	0	1
AI118078	NM_172923	0.232369	0.232369	0.232369	0.232369	0.232369	0.232369	0.232369	0.244667	0.232369	0	1	0	1	0	1
AI182371	NM_001243102	0.663582	1.03652	0.997075	0.935303	1.18521	0.84232	0.515803	0.663646	0.736452	-0.00318891	0.997726	-0.0218149	0.984438	-0.018626	0.986712
AI197445	NR_045083	0.300312	0.264681	0.291858	0.278415	0.268527	0.278025	0.271714	0.303351	0.286027	0	1	0	1	0	1
[truncated: 19,253 more rows]

## Sheet: CD25+ NRP1+ Treg Cells
Cell Type	Naïve CD4+ CD25high NRP+ cells
Culture Conditions	Ex vivo
Mouse Gene Symbol	Transcript ID	Wild Type: Stat5a+/+ Stat5b+/+ (RPKM Replicate 1)	STAT5A-deficient: Stat5a-/- Stat5b+/- (RPKM Replicate 1)	STAT5B-deficient: Stat5a+/- Stat5b-/- (RPKM Replicate 1)	Wild Type: Stat5a+/+ Stat5b+/+ (RPKM Replicate 2)	STAT5A-deficient: Stat5a-/- Stat5b+/- (RPKM Replicate 2)	STAT5B-deficient: Stat5a+/- Stat5b-/- (RPKM Replicate 2)	Log2 Fold Change (STAT5A-deficient ÷ WT)	p Value (STAT5A-deficient vs WT)	Log2 Fold Change (STAT5B-deficient ÷ WT)	p Value (STAT5B-deficient vs WT)	Log2 Fold Change (STAT5B-deficient ÷ STAT5A-deficient)	p Value (STAT5B-deficient vs STAT5A-deficient)
Marc1	NM_001081361	0.232369	0.472308	0.232369	0.282484	0.232369	0.320495	0	1	0	1	0	1
March1	NM_001166375	0.402717	0.357984	0.682968	0.466547	0.56612	0.405384	2.79798	0.247849	2.76624	0.252305	-0.0317472	0.985503
March2	NM_001252480	18.269	24.0556	24.4987	20.8776	27.447	24.3463	0.313876	0.337151	0.189813	0.56669	-0.124063	0.691372
Marc2	NM_133684	30.664	29.8771	28.1058	31.1097	32.7668	31.9977	-0.0487993	0.863354	-0.155681	0.586686	-0.106882	0.708036
March3	NM_177115	2.03387	1.77738	1.20161	2.4723	3.56685	1.48411	0.496278	0.581403	-1.04635	0.361982	-1.54263	0.140841
March4	NM_001045533	0.674765	0.54319	0.579278	0.721979	0.70112	0.680467	-0.0665565	0.96033	-0.100718	0.939944	-0.0341618	0.979572
March5	NM_001164336	9.68074	12.8196	9.70715	8.81826	11.7943	10.2508	0.321494	0.474917	-0.0347691	0.941442	-0.356263	0.422539
March6	NM_172606	19.4071	20.7758	18.0288	15.6333	16.6306	18.2164	0.046413	0.896482	-0.0681045	0.85035	-0.114517	0.746583
March7	NM_020575	34.1639	36.7518	44.5083	37.6612	39.2076	38.8908	0.0060013	0.981927	0.112836	0.664121	0.106835	0.677615
March8	NM_027920	0.37989	0.330262	0.580371	0.277806	0.294295	0.272318	0	1	2.76624	0.252305	2.76624	0.243701
March9	NM_001033262	6.64945	5.1269	6.3734	4.95576	8.1302	7.56251	0.0428905	0.94125	0.112014	0.844782	0.0691236	0.901958
March10	NM_001039242	0.232369	0.232369	0.232369	0.359152	0.232369	0.232369	0	1	0	1	0	1
March11	NM_177597	0.232369	0.232369	0.232369	0.232369	0.232369	0.232369	0	1	0	1	0	1
Sept1	NM_017461	248.82	236.929	263.903	247.486	275.199	248.086	-0.0262163	0.861102	-0.0634813	0.671805	-0.0372651	0.803019
Sept2	NM_010891	13.8532	24.3692	21.4206	17.7346	14.9052	16.2575	0.212441	0.557187	0.0996439	0.785493	-0.112797	0.747423
Sept3	NM_011889	0.246256	0.482928	0.439194	0.360274	0.374699	0.412693	0	1	0	1	0	1
Sept4	NM_011129	0.711304	0.724227	0.327742	0.520021	0.60574	0.473238	-0.0665565	0.96033	-3.7569	0.0875239	-3.69035	0.0932513
Sept5	NM_213614	0.843767	0.947875	0.469108	0.299073	0.771717	0.389316	0.830482	0.59003	-2.85986	0.226692	-3.69035	0.0932513
Sept6	NM_001253706	34.7015	37.3078	44.0576	40.1446	41.6751	41.5087	0.00297072	0.990911	0.0881709	0.731117	0.0852002	0.737182
Sept7	NM_001205367	100.665	97.369	125.332	91.4084	77.0211	102.459	-0.213865	0.265656	0.131589	0.4763	0.345454	0.065443
Sept8	NM_001252333	1.21512	0.234544	1.07763	0.232398	1.3154	1.1482	-0.0618804	0.971892	0.79632	0.605257	0.858201	0.575826
Sept9	NM_001113488	99.0163	106.75	110.79	93.846	104.796	107.505	0.0633837	0.733809	0.0731749	0.69329	0.0097912	0.957319
Sept10	NM_001024910	0.23237	0.456849	0.232371	0.383138	0.232369	0.71232	0	1	2.76637	0.252289	2.76637	0.243684
Sept11	NM_001009818	12.4489	11.0918	14.6272	7.33699	8.61674	8.25601	0.0019457	0.99672	0.164785	0.719343	0.162839	0.719174
Sept12	NM_027669	0.232369	0.232369	0.232369	0.257177	0.232369	0.232369	0	1	0	1	0	1
Sept14	NM_028826	0.232369	0.232369	0.232369	0.232369	0.232369	0.232369	0	1	0	1	0	1
Sep15	NM_053102	76.3986	81.2989	75.4441	67.3297	72.6821	69.3163	0.0348318	0.865317	-0.0991359	0.633059	-0.133968	0.51362
0610005C13Rik	NR_038165	0.232369	0.232369	0.232369	0.287544	0.232369	0.293009	0	1	0	1	0	1
0610007P14Rik	NM_021446	14.4644	21.8196	25.663	21.1072	20.3981	24.537	0.190258	0.585737	0.432387	0.196852	0.242129	0.451599
0610009B22Rik	NM_025319	3.46505	3.88711	5.23926	4.06574	3.62488	5.2661	0.118059	0.873136	0.397603	0.571324	0.279543	0.680916
0610009L18Rik	NR_038126	0.468451	3.06098	1.54872	2.40653	3.23846	1.99851	1.44192	0.171011	0.840915	0.465907	-0.601008	0.503217
0610009O20Rik	NM_024179	12.3013	12.2276	13.3932	15.033	11.8169	11.8148	-0.240366	0.566031	-0.218733	0.5981	0.0216324	0.959518
0610010F05Rik	NM_027860	0.618203	0.960096	0.729721	0.820428	0.504051	0.560995	-0.0665565	0.96033	-0.100718	0.939944	-0.0341618	0.979572
0610010K14Rik	NM_001177603	8.68389	14.4555	22.8624	13.8563	18.4236	22.3634	0.402023	0.323734	0.854751	0.0238724	0.452727	0.196749
0610011F06Rik	NM_026686	16.5347	15.0075	16.0571	17.456	21.6658	19.0553	0.0497464	0.890438	-0.06672	0.855176	-0.116466	0.745401
0610012G03Rik	NR_027897	10.7347	10.5538	12.4026	13.1518	13.3845	13.4189	-0.0715091	0.868002	-0.0497475	0.907106	0.0217615	0.959278
0610030E20Rik	NM_026696	15.6708	16.6662	15.4652	16.4177	15.4081	15.5997	-0.0716396	0.849657	-0.15398	0.685776	-0.0823401	0.828685
0610031O16Rik	NR_045760	0.232369	0.232369	0.232369	0.295643	0.232369	0.232369	0	1	0	1	0	1
0610037L13Rik	NM_028754	11.4338	11.3526	12.3318	12.4646	15.1835	13.868	0.104175	0.807136	0.0674997	0.874329	-0.0366748	0.929544
0610038B21Rik	NR_028125	0.863755	1.26476	0.92266	0.73799	1.38088	1.37645	-0.0665565	0.96033	-0.100718	0.939944	-0.0341618	0.979572
0610039K10Rik	NR_028113	20.4964	24.5026	14.7368	13.6242	15.5017	11.4297	0.197186	0.576621	-0.493602	0.206046	-0.690788	0.0651773
0610040B10Rik	NR_027874	0.232369	0.82924	0.811047	1.2297	0.232369	3.70338	-0.0618648	0.971898	2.04812	0.10729	2.10999	0.0952212
0610040F04Rik	NR_040757	0.232369	0.232369	0.258532	0.300006	0.232369	0.60405	0	1	2.76637	0.252289	2.76637	0.243684
0610040J01Rik	NM_029554	0.232369	0.232369	0.232369	0.291238	0.232369	0.232369	0	1	0	1	0	1
0610043K17Rik	NR_040640	0.587348	0.345787	0.232369	0.611397	0.662848	0.857218	-0.958919	0.5325	-0.990529	0.51817	-0.0316095	0.985557
1110001J03Rik	NM_025363	22.1417	15.8837	15.2145	17.1156	16.7755	13.8759	-0.311622	0.385627	-0.533918	0.148448	-0.222296	0.562224
1110002L01Rik	NR_030694	6.45086	6.66307	5.87888	5.19954	6.30554	6.4992	0.16671	0.778986	0.0162238	0.97861	-0.150486	0.795806
1110004E09Rik	NM_026502	7.17957	9.09473	11.3406	7.61614	5.8076	9.4489	-0.0712207	0.893958	0.302947	0.544819	0.374168	0.454114
1110004F10Rik	NM_019772	44.7968	52.9989	53.0273	45.3833	51.6426	46.376	0.150132	0.529041	0.0280859	0.90727	-0.122046	0.602282
1110006O24Rik	NR_027810	1.70894	0.815148	1.03953	0.997488	0.548362	1.68482	-0.615508	0.615498	-0.103295	0.926648	0.512212	0.675662
1110007C09Rik	NM_026738	11.6628	9.93649	11.6893	13.9628	12.1137	11.2986	-0.310872	0.470575	-0.284056	0.505365	0.0268162	0.951737
1110008F13Rik	NM_026124	20.5572	20.1025	20.7346	15.3958	20.5614	20.0063	0.11509	0.741366	0.0781493	0.822693	-0.0369412	0.913173
1110008L16Rik	NM_025373	1.3423	1.66701	2.63911	2.38715	2.22078	2.83737	0.327517	0.755888	0.85693	0.373024	0.529413	0.555757
1110008P14Rik	NM_198001	23.158	27.3896	27.3658	25.3462	28.952	28.8804	0.14992	0.624814	0.113127	0.712155	-0.0367939	0.901291
1110012L19Rik	NM_026787	8.38744	10.3612	10.3727	10.6723	10.9925	10.6448	#N/A	#N/A	#N/A	#N/A	#N/A	#N/A
1110015O18Rik	NR_045272	0.232369	0.232369	0.232369	0.232369	0.232369	0.232369	0	1	0	1	0	1
1110017D15Rik	NM_001048005	0.232369	0.232369	0.232369	0.232369	0.232369	0.232369	0	1	0	1	0	1
1110019D14Rik	NR_045995	1.36811	1.35728	0.232369	0.975137	0.921017	1.56515	-0.0665565	0.96033	-0.100581	0.94002	-0.0340245	0.979647
1110020A21Rik	NR_027930	0.609777	1.38998	2.47702	2.22711	2.01732	1.2953	-0.0682738	0.95151	-0.103419	0.926565	-0.0351448	0.97498
1110028F11Rik	NR_045139	0.291131	0.739293	0.505409	0.600988	0.303629	0.404763	-0.0618648	0.971898	-0.093614	0.957418	-0.0317492	0.985502
1110028F18Rik	NR_045470	0.232369	0.232369	0.232369	0.232369	0.232369	0.232369	0	1	0	1	0	1
1110032A03Rik	NM_023483	1.43551	2.4734	2.04913	2.22752	3.56339	2.36299	0.89297	0.353088	0.291964	0.781633	-0.601006	0.503219
1110032F04Rik	NM_001167996	15.8327	19.5964	22.6689	15.2454	15.8851	15.7243	0.143016	0.699801	0.220673	0.544968	0.0776564	0.825592
1110034G24Rik	NM_028637	5.14278	6.75506	5.90948	7.66352	5.78862	6.90217	-0.0710912	0.900936	-0.107605	0.850537	-0.0365134	0.948996
1110036E04Rik	NR_040713	0.232369	0.232369	0.232369	0.232369	0.232369	0.232369	0	1	0	1	0	1
1110037F02Rik	NM_001081183	17.2944	17.7077	17.6954	14.5032	15.3057	16.1474	-0.0274851	0.941631	-0.0216132	0.953786	0.00587197	0.987346
1110038B12Rik	NR_027943	25.2947	13.1351	24.8766	29.0087	26.2064	32.9064	-0.539545	0.0945774	-0.00543498	0.985388	0.53411	0.0932321
1110038F14Rik	NM_054099	21.0536	19.9252	23.4822	20.1349	27.7593	29.6889	0.154818	0.636538	0.26081	0.416411	0.105993	0.732441
1110046J04Rik	NR_040707	1.77569	1.9089	1.79949	2.34176	2.47669	1.98807	-0.069175	0.944109	-0.104728	0.915435	-0.0355535	0.971212
1110051M20Rik	NM_175123	2.66108	2.05771	2.92539	2.7188	2.79275	2.75858	-0.325295	0.703284	-0.106136	0.896873	0.219159	0.797365
1110054M08Rik	NR_037954	4.00065	4.42224	4.85483	5.48314	3.93387	5.27352	-0.237339	0.733428	0.0422039	0.949151	0.279543	0.680916
1110057K04Rik	NM_172401	16.2147	15.7394	13.6658	12.2071	9.27427	9.88681	-0.234075	0.569533	-0.329616	0.427376	-0.0955416	0.822608
1110058L19Rik	NM_026503	15.4682	18.0814	15.1776	17.6442	20.0559	21.557	0.130936	0.71716	0.0561969	0.877171	-0.0747393	0.83197
1110059E24Rik	NM_025423	10.4383	12.5085	11.3904	12.4758	10.7889	10.8351	0.0531586	0.903613	-0.108228	0.808973	-0.161387	0.712983
1110059G10Rik	NM_025419	1.67549	3.37072	3.04433	3.39492	2.77277	3.11404	0.185483	0.828198	0.149441	0.861187	-0.0360418	0.964866
1110065P20Rik	NM_001142727	7.95799	6.71187	6.92229	7.93068	7.09926	7.57273	-0.261784	0.624438	-0.199963	0.703938	0.061821	0.909313
1190002F15Rik	NR_037955	3.99062	4.3316	4.20658	5.83656	2.35401	5.02286	-0.791999	0.27571	-0.256498	0.698125	0.535501	0.472344
1190002N15Rik	NM_001033145	5.35876	5.29653	3.95118	4.00252	4.37157	3.44361	-0.0707264	0.916936	-0.462017	0.520158	-0.391291	0.58596
1190003K10Rik	NM_001195435	0.232369	0.232369	0.232369	0.232369	0.232369	0.232369	0	1	0	1	0	1
1190005I06Rik	NM_197988	0.417227	0.675343	4.3553	1.63872	1.57742	2.83553	0.480677	0.695431	1.62244	0.110986	1.14176	0.217736
1190007I07Rik	NM_001135567	5.24771	2.13406	6.19608	6.0155	8.40212	8.00522	-0.206286	0.743816	0.235843	0.686353	0.442129	0.458725
1200014J11Rik	NM_025818	10.7916	12.4996	14.2937	11.6131	10.3633	11.1709	-0.135146	0.760386	0.0109774	0.979657	0.146123	0.736797
1300002E11Rik	NR_037958	14.6197	18.7889	15.2657	13.2364	10.0058	9.33981	-0.0212641	0.957403	-0.329732	0.427215	-0.308467	0.454073
1300017J02Rik	NM_027918	0.232369	0.255042	0.232369	0.289197	0.232369	0.274006	0	1	0	1	0	1
1500004A13Rik	NR_015498	2.97143	2.02151	2.22617	5.73987	3.57568	1.95071	-0.642512	0.38833	-1.24352	0.127742	-0.601006	0.503219
1500009C09Rik	NR_037697	0.232369	0.232369	0.232369	0.261597	0.232369	0.232369	0	1	0	1	0	1
1500009L16Rik	NM_001145198	0.232369	0.65924	2.85348	0.390875	0.32238	0.624327	2.79799	0.247849	4.59767	0.0222899	1.79968	0.175381
1500011B03Rik	NR_027817	11.1873	10.5011	11.9925	9.16755	11.4785	11.7389	0.0649752	0.887108	0.152808	0.733504	0.0878328	0.841352
1500011K16Rik	NR_015476	11.1455	10.4603	15.1066	10.6548	10.6727	12.1851	-0.138071	0.760248	0.184952	0.66532	0.323022	0.454482
1500012F01Rik	NM_001081005	59.8613	60.905	91.1953	73.5494	64.1445	96.7161	-0.172032	0.423739	0.379454	0.0593752	0.551486	0.00675175
1500012K07Rik	NR_045812	0.473092	0.405422	0.567925	0.617916	0.232369	0.656099	-2.85985	0.230944	0.796334	0.605251	3.65618	0.0994149
1500015A07Rik	NR_029432	1.73743	1.33555	1.76815	1.54399	1.35968	1.6609	-1.01219	0.378566	-0.104728	0.915435	0.907458	0.42995
1500015L24Rik	NR_045817	0.232369	0.232369	0.232369	0.334886	0.232369	0.232369	0	1	0	1	0	1
1500015O10Rik	NM_024283	0.232369	0.575611	0.298925	0.40443	0.362647	0.547538	2.79799	0.247849	2.76637	0.252289	-0.0316115	0.985556
1500017E21Rik	NR_033510	1.34846	1.09202	1.02878	0.711178	0.304876	0.705975	-0.958917	0.532501	-0.100718	0.939944	0.858199	0.575827
1600002D24Rik	NR_040485	0.232369	0.260827	0.28755	0.268033	0.286375	0.232369	0	1	0	1	0	1
1600002H07Rik	NM_028056	1.8442	3.1864	3.92655	2.98094	2.88422	3.1023	0.185483	0.828198	0.366002	0.657341	0.180519	0.81918
1600002K03Rik	NM_027207	9.54761	16.7244	10.3149	17.0827	16.1804	13.2536	0.216355	0.579131	-0.33789	0.424177	-0.554245	0.170206
1600010M07Rik	NR_037959	0.232369	0.232369	0.232369	0.803671	0.448653	0.337016	-2.85985	0.230944	-2.85985	0.226693	0	1
1600012H06Rik	NM_001083882	2.00529	7.6891	5.13269	4.50786	5.1416	3.70648	0.807061	0.222035	0.248258	0.730087	-0.558804	0.368783
1600014C10Rik	NM_028166	39.5863	51.3057	43.9618	34.8796	38.3389	49.8947	0.174539	0.493467	0.21662	0.390573	0.0420814	0.863035
1600014C23Rik	NM_028164	0.232369	0.232369	0.232369	0.232369	0.232369	0.232369	0	1	0	1	0	1
1600014K23Rik	NM_028046	0.232369	0.232369	0.232369	0.232369	0.232369	0.232369	0	1	0	1	0	1
1600015I10Rik	NM_001081273	0.232369	0.232369	0.252336	0.249575	0.310537	0.232369	0	1	0	1	0	1
1600019K03Rik	NR_040481	0.232369	0.232369	0.232369	0.232369	0.232369	0.232369	0	1	0	1	0	1
1600020E01Rik	NR_037960	18.9974	19.1824	17.2315	20.1748	16.4223	16.7399	-0.227111	0.521844	-0.305586	0.391729	-0.0784756	0.82997
1600025M17Rik	NR_038168	0.232369	0.232369	0.232369	0.232369	0.232369	0.232369	0	1	0	1	0	1
1600029I14Rik	NR_028123	0.232369	0.232369	0.232369	0.232369	0.232369	0.232369	0	1	0	1	0	1
1600029O15Rik	NR_033522	2.70421	3.45459	2.35898	2.07848	2.75006	2.54477	0.185469	0.82821	-0.105507	0.905709	-0.290977	0.733075
1700001C02Rik	NM_029285	0.232369	0.232369	0.232369	0.309592	0.232369	0.232369	0	1	0	1	0	1
1700001C19Rik	NM_001172091	0.232369	0.232369	0.232369	0.232369	0.232369	0.232369	0	1	0	1	0	1
1700001D01Rik	NR_045475	0.232369	0.232369	0.232369	0.341037	0.232369	0.47123	0	1	0	1	0	1
1700001G11Rik	NR_038077	0.232369	0.814117	1.03811	0.683685	0.705519	1.22439	0.830496	0.590025	0.796334	0.605251	-0.0341618	0.979572
1700001G17Rik	NR_033199	0.446914	0.57511	0.830499	0.461449	1.40316	0.547078	3.69035	0.102414	3.65618	0.105662	-0.0341618	0.979572
1700001J03Rik	NM_001008547	0.915122	0.395977	0.866852	0.369058	0.465235	0.307482	#N/A	#N/A	#N/A	#N/A	#N/A	#N/A
1700001J11Rik	NR_033613	0.333346	0.688657	0.53064	0.755095	0.606291	0.632294	0.830496	0.590025	0.796334	0.605251	-0.0341618	0.979572
1700001K19Rik	NM_025488	1.60403	0.670621	0.657263	0.572362	0.826439	0.347343	-0.615508	0.615498	-1.53962	0.274184	-0.92411	0.54618
1700001K23Rik	NR_036590	0.232369	0.563033	0.392662	1.06115	0.85989	0.839608	0.830496	0.590025	-0.0934763	0.957471	-0.923972	0.546234
1700001L05Rik	NR_027980	0.460458	0.564359	0.499286	0.553709	0.570437	0.537206	0.830496	0.590025	-0.0934763	0.957471	-0.923972	0.546234
1700001L19Rik	NM_027035	0.232369	0.232369	0.232369	0.232369	0.232369	0.232369	0	1	0	1	0	1
1700001O22Rik	NM_198000	0.542682	0.525204	0.615125	0.477028	0.664945	0.790498	0.830482	0.59003	0.79632	0.605257	-0.0341618	0.979572
1700001P01Rik	NM_028156	0.232369	0.232369	0.232369	0.559281	0.444534	0.232369	-2.85985	0.230944	-2.85985	0.226693	0	1
1700003C15Rik	NR_045478	0.232369	0.232369	0.232369	0.232369	0.232369	0.232369	0	1	0	1	0	1
1700003D09Rik	NR_045477	0.232369	0.271994	0.232369	0.232369	0.232369	0.305137	0	1	0	1	0	1
1700003E16Rik	NM_027948	0.232369	0.232369	0.232369	0.264246	0.232369	0.232369	0	1	0	1	0	1
1700003F12Rik	NM_029305	0.695388	0.232369	0.232369	0.417765	0.232369	0.395374	-2.85986	0.230943	-2.85986	0.226692	0	1
1700003G13Rik	NR_040720	0.232369	0.232369	0.232369	0.232369	0.232369	0.232369	0	1	0	1	0	1
1700003G18Rik	NR_029433	0.232369	0.232369	0.232369	0.232369	0.232369	0.232369	0	1	0	1	0	1
1700003H04Rik	NR_015460	0.232369	0.232369	0.232369	0.232369	0.232369	0.232369	0	1	0	1	0	1
1700003L19Rik	NR_040507	0.232369	0.232369	0.232369	0.232369	0.232369	0.232369	0	1	0	1	0	1
1700003M02Rik	NM_027041	0.232369	0.232369	0.232369	0.232369	0.232369	0.232369	0	1	0	1	0	1
1700003M07Rik	NR_040648	0.745587	0.679547	0.356354	0.960877	0.608256	0.633696	-0.0665565	0.96033	-0.990529	0.51817	-0.923972	0.546234
1700003P14Rik	NR_045982	0.232369	0.232369	0.232369	0.232369	0.232369	0.232369	0	1	0	1	0	1
1700006A11Rik	NM_027939	0.232369	0.232369	0.232369	0.232369	0.232369	0.232369	0	1	0	1	0	1
1700006E09Rik	NM_029287	0.232369	0.232369	0.232369	0.232369	0.232369	0.232369	0	1	0	1	0	1
1700006F04Rik	NR_045621	0.232369	0.232369	0.232369	0.232369	0.232369	0.232369	0	1	0	1	0	1
1700006H21Rik	NR_045900	0.232369	0.232369	0.232369	0.232369	0.232369	0.232369	0	1	0	1	0	1
1700007B14Rik	NM_001164235	0.232369	0.232369	0.232369	0.232369	0.232369	0.232369	0	1	0	1	0	1
1700007F19Rik	NR_040538	0.232369	0.232369	0.232369	0.232369	0.232369	0.232369	0	1	0	1	0	1
1700007G11Rik	NM_001024614	0.232369	0.232369	0.232369	0.232369	0.232369	0.232369	0	1	0	1	0	1
1700007J10Rik	NR_045476	10.1929	6.47389	9.73436	12.8221	13.3156	11.9578	-0.344921	0.451562	-0.171771	0.698269	0.173149	0.708394
1700007K09Rik	NM_027037	0.232369	0.232369	0.232369	0.232369	0.232369	0.232369	0	1	0	1	0	1
1700007K13Rik	NM_027040	0.232369	0.232369	0.232369	0.297752	0.232369	0.232369	0	1	0	1	0	1
1700007L15Rik	NR_045709	1.40518	1.18358	1.48994	2.68874	2.85807	3.01142	-0.0691634	0.944118	-0.104579	0.915551	-0.0354152	0.97132
1700007P06Rik	NR_040554	0.232369	0.687511	0.673638	0.771066	0.808202	0.51098	0.830496	0.590025	0.796334	0.605251	-0.0341618	0.979572
1700008F21Rik	NM_001168369	0.232369	0.232369	0.232369	0.232369	0.232369	0.232369	0	1	0	1	0	1
1700008I05Rik	NM_027952	0.232369	0.232369	0.232369	0.232369	0.232369	0.232369	0	1	0	1	0	1
1700008J07Rik	NR_024331	1.48566	1.77088	1.49922	2.03718	1.95221	2.65134	0.327517	0.755888	0.2921	0.781538	-0.0354172	0.971318
1700008K24Rik	NR_038141	0.232369	0.232369	0.232369	0.232369	0.232369	0.232369	0	1	0	1	0	1
1700008O03Rik	NM_027049	0.232369	0.63086	0.361151	0.287857	0.358409	0.354335	2.79799	0.247849	0	1	-2.79799	0.234989
1700008P02Rik	NM_027048	0.232369	0.232369	0.232369	0.232369	0.232369	0.232369	0	1	0	1	0	1
1700009C05Rik	NR_046040	0.232369	0.232369	0.232369	0.232369	0.232369	0.232369	0	1	0	1	0	1
1700009J07Rik	NR_015547	0.232369	0.232369	0.232369	0.232369	0.232369	0.232369	0	1	0	1	0	1
1700009N14Rik	NM_001081095	0.232369	0.232369	0.232369	0.232369	0.232369	0.232369	0	1	0	1	0	1
1700009P17Rik	NM_001081275	0.29139	0.741527	0.232369	0.256001	0.339731	0.284315	2.79799	0.247849	0	1	-2.79799	0.234989
1700010B08Rik	NM_029308	0.232369	0.232369	0.232369	0.232369	0.232369	0.232369	0	1	0	1	0	1
1700010I02Rik	NR_040587	2.32877	1.90843	1.14338	1.92288	1.37147	0.845458	-0.464964	0.658549	-1.04635	0.361982	-0.581384	0.634537
1700010I14Rik	NM_025851	1.37367	2.08368	2.9247	2.20092	2.25521	2.47315	0.327517	0.755888	0.601859	0.548149	0.274342	0.769613
1700010J16Rik	NR_040579	0.232369	0.232369	0.232369	0.232369	0.232369	0.232369	0	1	0	1	0	1
1700010K23Rik	NR_040512	0.232369	0.232369	0.232369	0.232369	0.232369	0.232369	0	1	0	1	0	1
1700011A15Rik	NM_025487	0.232369	0.232369	0.232369	0.232369	0.232369	0.232369	0	1	0	1	0	1
1700011B04Rik	NR_045616	0.232369	0.232369	0.232369	0.409079	0.232369	0.232369	0	1	0	1	0	1
1700011E24Rik	NM_029298	0.232369	0.232369	0.232369	0.232369	0.232369	0.232369	0	1	0	1	0	1
1700011H14Rik	NM_025956	0.43585	0.232369	0.232369	0.232369	0.232369	0.232369	0	1	0	1	0	1
1700011I03Rik	NM_029290	0.232369	0.232369	0.232369	0.232369	0.232369	0.288876	0	1	0	1	0	1
1700011L22Rik	NM_026315	0.232369	0.232369	0.232369	0.232369	0.232369	0.232369	0	1	0	1	0	1
1700012A03Rik	NM_029587	0.232369	0.232369	0.232369	0.259957	0.232369	0.232369	0	1	0	1	0	1
1700012B07Rik	NM_027038	0.365667	0.296252	0.232369	0.259056	0.596085	0.232369	2.79798	0.247849	0	1	-2.79798	0.234989
1700012B09Rik	NM_029306	0.232369	0.232369	0.232369	0.232369	0.232369	0.232369	0	1	0	1	0	1
1700012D01Rik	NR_045171	0.631451	0.901791	1.25226	1.71047	1.32129	0.93485	-0.615494	0.615505	-0.649656	0.595584	-0.0341618	0.979572
1700012D14Rik	NR_015573	1.15448	1.22671	0.660828	1.38618	1.28071	1.34828	-0.0665565	0.96033	-0.100718	0.939944	-0.0341618	0.979572
1700012I11Rik	NR_045140	0.232369	0.232369	0.232369	0.232369	0.232369	0.232369	0	1	0	1	0	1
1700012L04Rik	NM_029588	1.24686	0.261919	0.563276	0.409017	0.232369	0.366681	#N/A	#N/A	#N/A	#N/A	#N/A	#N/A
1700012P22Rik	NM_027056	0.232369	0.232369	0.232369	0.232369	0.232369	0.232369	0	1	0	1	0	1
1700013D24Rik	NM_001177502	0.232369	0.232369	0.232369	0.232369	0.232369	0.232369	0	1	0	1	0	1
1700013F07Rik	NM_029314	0.232369	0.232369	0.232369	0.384029	0.232369	0.232369	0	1	0	1	0	1
1700013G24Rik	NM_027063	0.232369	0.232369	0.232369	0.232369	0.339473	0.232369	0	1	0	1	0	1
1700013H16Rik	NM_001200013	0.232369	0.232369	0.232369	0.232369	0.232369	0.232369	0	1	0	1	0	1
1700015E13Rik	NM_001039593	0.232369	0.232369	0.232369	0.232369	0.232369	0.232369	0	1	0	1	0	1
1700015F17Rik	NM_001200025	0.232369	0.232369	0.232369	0.271133	0.232369	0.232369	0	1	0	1	0	1
1700015G11Rik	NM_001195601	0.232369	0.232369	0.232369	0.232369	0.232369	0.232369	0	1	0	1	0	1
1700016C15Rik	NM_027077	0.322254	0.318525	0.232369	0.30435	0.232369	0.232369	0	1	0	1	0	1
1700016D06Rik	NM_024271	0.509921	0.343219	0.361334	0.49909	0.442735	0.395222	-2.85986	0.230943	-2.85986	0.226692	0	1
1700016G22Rik	NR_045891	0.736091	0.232369	0.232369	0.232369	0.232369	0.232369	-2.85986	0.230943	-2.85986	0.226692	0	1
1700016H13Rik	NM_001163550	0.232369	0.232369	0.232369	0.232369	0.232369	0.232369	0	1	0	1	0	1
1700016K19Rik	NM_198637	0.232369	0.232369	0.232369	0.232369	0.480933	0.232369	0	1	0	1	0	1
1700016L04Rik	NR_045824	0.232369	0.232369	0.232369	0.232369	0.232369	0.232369	0	1	0	1	0	1
1700016L21Rik	NR_040460	0.232369	0.232369	0.232369	1.05775	0.232369	0.232369	-2.85985	0.230944	-2.85985	0.226693	0	1
1700016P04Rik	NR_038149	0.232369	0.232369	0.232369	0.319542	0.232369	0.232369	0	1	0	1	0	1
1700017B05Rik	NM_028820	5.94942	6.53623	6.33446	6.72241	7.27841	7.13272	0.0344951	0.951007	-0.107618	0.850519	-0.142113	0.800026
1700017D01Rik	NM_027058	0.232369	0.232369	0.232369	0.351248	0.232369	0.232369	0	1	0	1	0	1
1700017G19Rik	NR_040445	0.232369	0.232369	0.232369	0.232369	0.232369	0.232369	0	1	0	1	0	1
1700017J07Rik	NR_040326	0.232369	0.232369	0.232369	0.232369	0.232369	0.232369	0	1	0	1	0	1
1700017N19Rik	NM_001081246	0.232369	0.232369	0.232369	0.232369	0.232369	0.232369	0	1	0	1	0	1
1700018A04Rik	NR_029439	0.232369	0.232369	0.232369	0.232369	0.232369	0.232369	0	1	0	1	0	1
1700018A14Rik	NM_001145259	0.232369	0.232369	0.232369	0.232369	0.232369	0.232369	0	1	0	1	0	1
1700018B08Rik	NM_029597	0.232369	0.232369	0.232369	0.277152	0.232369	0.232369	0	1	0	1	0	1
1700018B24Rik	NR_003617	0.232369	0.232369	0.232369	0.250955	0.232369	0.232369	0	1	0	1	0	1
1700018C11Rik	NM_029324	0.232369	0.332915	0.232369	0.27437	0.232369	0.232369	0	1	0	1	0	1
1700018G05Rik	NR_045422	0.232369	0.232369	0.232369	0.232369	0.232369	0.232369	0	1	0	1	0	1
1700018L02Rik	NR_028360	1.73536	1.71803	2.19652	1.86853	2.28286	1.43117	-0.069175	0.944109	-0.500111	0.634269	-0.430936	0.681678
1700019A02Rik	NM_027070	0.232369	0.343374	0.232369	0.232369	0.232369	0.232369	0	1	0	1	0	1
1700019B03Rik	NM_029598	0.440977	0.232369	0.232369	0.24629	0.232369	0.232369	0	1	0	1	0	1
1700019B21Rik	NR_045442	0.232369	0.232369	0.232369	0.232369	0.232369	0.232369	0	1	0	1	0	1
1700019D03Rik	NM_144953	0.776676	1.12676	1.24402	1.04187	0.373814	0.506115	-0.958917	0.532501	-0.100718	0.939944	0.858199	0.575827
1700019E08Rik	NR_040497	0.232369	0.232369	0.232369	0.232369	0.232369	0.232369	0	1	0	1	0	1
1700019G17Rik	NM_029331	1.5979	1.41011	3.04001	2.3287	1.11727	3.75217	#N/A	#N/A	#N/A	#N/A	#N/A	#N/A
1700019G24Rik	NR_040255	0.232369	0.232369	0.232369	0.232369	0.232369	0.232369	0	1	0	1	0	1
1700019L03Rik	NM_025619	0.36558	0.391975	0.665643	0.405718	0.414105	0.437542	0	1	2.76624	0.252305	2.76624	0.243701
1700019M22Rik	NM_027076	0.232369	0.232369	0.232369	0.232369	0.232369	0.232369	#N/A	#N/A	#N/A	#N/A	#N/A	#N/A
1700019N19Rik	NM_026208	0.232369	0.232369	0.232369	0.232369	0.232369	0.232369	0	1	0	1	0	1
1700019O17Rik	NM_027966	0.232369	0.232369	0.232369	0.232369	0.232369	0.232369	0	1	0	1	0	1
1700020A23Rik	NM_029375	0.232371	0.232369	0.232369	0.354578	0.509964	0.500993	2.79798	0.247849	2.76637	0.252289	-0.0316095	0.985557
1700020D05Rik	NM_023781	1.13399	1.44227	1.51711	1.67642	2.52847	1.0788	0.327515	0.755889	-0.103419	0.926565	-0.430934	0.681679
1700020G17Rik	NR_045979	0.232369	0.232369	0.232369	0.232369	0.232369	0.232369	0	1	0	1	0	1
1700020I14Rik	NR_015473	15.2907	17.9904	15.6032	16.3921	18.2949	21.6938	0.143025	0.699784	0.184171	0.615423	0.0411453	0.907583
1700020L24Rik	NM_025492	0.83882	0.296957	0.482847	0.583118	0.354942	0.291674	-3.7569	0.0904406	-3.7569	0.0875239	0	1
1700020M21Rik	NR_040742	0.232369	0.232369	0.232369	0.232369	0.232369	0.232369	0	1	0	1	0	1
1700020N01Rik	NR_027968	0.232369	0.232369	0.232369	0.232369	0.232369	0.232369	0	1	0	1	0	1
1700020N18Rik	NR_026924	1.09179	0.232369	0.232369	0.232369	1.53513	0.862695	0.83048	0.590031	-0.09349	0.957466	-0.92397	0.546235
1700021F05Rik	NM_026411	10.4676	8.55446	8.43199	7.60918	7.03762	8.61932	-0.239629	0.634767	-0.189671	0.70297	0.0499579	0.922137
1700021F07Rik	NM_028158	0.232369	0.232369	0.232369	0.232369	0.232369	0.232369	0	1	0	1	0	1
1700021K19Rik	NM_172615	7.23326	7.11763	7.31032	6.09282	8.08687	6.9312	0.132876	0.809963	-0.00212955	0.996973	-0.135006	0.803525
1700021N21Rik	NR_045800	0.232369	0.232369	0.232369	0.232369	0.232369	0.232369	0	1	0	1	0	1
1700022A21Rik	NR_003953	0.232369	0.232369	0.232369	0.263904	0.232369	0.232369	0	1	0	1	0	1
1700022A22Rik	NR_045509	0.232369	0.232369	0.232369	0.232369	0.232369	0.232369	0	1	0	1	0	1
1700022E09Rik	NR_040568	0.232369	0.232369	0.232369	0.232369	0.232369	0.311689	0	1	0	1	0	1
1700022H16Rik	NR_045488	0.232369	0.232369	0.232369	0.232369	0.232369	0.232369	0	1	0	1	0	1
1700022I11Rik	NM_026088	0.232369	0.245701	0.232369	0.31034	0.232369	0.256852	0	1	0	1	0	1
1700023C21Rik	NR_045909	0.232369	0.232369	0.232369	0.232369	0.232369	0.232369	0	1	0	1	0	1
1700023E05Rik	NM_027970	0.232369	0.232369	0.232369	0.232369	0.232369	0.232369	0	1	0	1	0	1
1700023F02Rik	NR_038039	0.232369	0.232369	0.232369	0.232369	0.232369	0.232369	0	1	0	1	0	1
1700023F06Rik	NM_027082	0.232369	0.333997	0.232369	0.232369	0.328896	0.232369	0	1	0	1	0	1
1700023L04Rik	NR_040264	0.232369	0.735401	0.815652	0.232369	0.232369	0.705937	2.79799	0.247849	3.65618	0.105662	0.858199	0.575827
1700024B18Rik	NR_045479	0.232369	0.232369	0.232369	0.232369	0.232369	0.232369	0	1	0	1	0	1
1700024G13Rik	NM_001034037	0.232369	0.232369	0.232369	0.232369	0.232369	0.232369	0	1	0	1	0	1
1700024P04Rik	NM_027064	0.232369	0.232369	0.232369	0.232369	0.232369	0.232369	0	1	0	1	0	1
1700024P16Rik	NM_001162980	0.232369	0.232369	0.232369	0.232369	0.232369	0.232369	0	1	0	1	0	1
1700025B11Rik	NR_040310	0.232369	0.232369	0.232369	0.232369	0.232369	0.232369	0	1	0	1	0	1
1700025C18Rik	NR_033448	0.232369	0.232369	0.232369	0.271756	0.232369	0.232369	0	1	0	1	0	1
1700025F22Rik	NM_027074	0.232369	0.232369	0.232369	0.232369	0.232369	0.232369	0	1	0	1	0	1
1700025F24Rik	NR_040578	0.232369	0.232369	0.232369	0.232369	0.232369	0.232369	0	1	0	1	0	1
1700025G04Rik	NM_197990	4.66529	4.71171	4.36677	4.11193	4.512	4.67838	0.0786306	0.905424	-0.107034	0.874566	-0.185664	0.778841
1700025K24Rik	NR_045825	0.232369	0.232369	0.232369	0.232369	0.232369	0.232369	0	1	0	1	0	1
1700025M24Rik	NR_040687	0.232369	0.232369	0.232369	0.232369	0.232369	0.232369	0	1	0	1	0	1
1700025N23Rik	NR_040523	3.82925	2.9479	3.79996	3.43768	4.5815	2.39808	0.118044	0.873152	-0.323315	0.682248	-0.441359	0.564094
1700026D08Rik	NM_029335	0.232369	0.232369	0.232369	0.232369	0.232369	0.232369	0	1	0	1	0	1
1700026D11Rik	NR_028286	0.308555	0.451446	0.232369	0.293379	0.232369	0.232369	0	1	0	1	0	1
1700026F02Rik	NR_045487	0.232369	0.232369	0.232369	0.444035	0.232369	0.697627	0	1	2.76637	0.252289	2.76637	0.243684
1700026L06Rik	NM_027283	0.232369	0.232369	0.232369	0.232369	0.232369	0.232369	0	1	0	1	0	1
1700027A15Rik	NR_038001	0.232369	0.232369	0.232369	0.232369	0.232369	0.232369	0	1	0	1	0	1
1700027F09Rik	NR_040681	0.232369	0.566571	0.232369	0.371977	0.232369	0.309086	2.79799	0.247849	0	1	-2.79799	0.234989
1700027H10Rik	NR_040594	0.232369	0.232369	0.232369	0.232369	0.232369	0.232369	0	1	0	1	0	1
1700027I24Rik	NR_040741	0.232369	0.232369	0.232369	0.232369	0.232369	0.232369	0	1	0	1	0	1
1700027J07Rik	NR_040581	0.232369	0.232369	0.604649	0.278198	0.232369	0.635316	0	1	3.65618	0.105662	3.65618	0.0994149
1700028B04Rik	NR_033605	0.232369	0.232369	0.232369	0.232369	0.232369	0.232369	0	1	0	1	0	1
1700028D13Rik	NR_045378	0.232369	0.232369	0.232369	0.343186	0.232369	0.232369	0	1	0	1	0	1
1700028E10Rik	NR_045699	0.26678	0.607572	0.965065	0.75031	1.12591	0.558069	0.830496	0.590025	0.796334	0.605251	-0.0341618	0.979572
1700028I16Rik	NR_038042	0.232369	0.232369	0.232369	0.255391	0.232369	0.232369	0	1	0	1	0	1
1700028J19Rik	NR_029436	0.332039	0.566744	0.556552	0.631455	0.413673	0.670979	-0.0618648	0.971898	0.796334	0.605251	0.858199	0.575827
1700028K03Rik	NM_175241	0.249745	0.524628	0.43056	0.768193	1.0027	0.560359	0.830496	0.590025	-0.0934763	0.957471	-0.923972	0.546234
1700028M03Rik	NR_036591	0.232369	0.232369	0.232369	0.232369	0.569898	0.232369	2.79798	0.247849	0	1	-2.79798	0.234989
1700028P14Rik	NM_026188	0.232369	0.232369	0.232369	0.232369	0.232369	0.232369	0	1	0	1	0	1
1700028P15Rik	NR_040509	0.232369	0.232369	0.232369	0.232369	0.232369	0.232369	0	1	0	1	0	1
1700029B22Rik	NR_040531	0.232369	0.232369	0.232369	0.232369	0.232369	0.232369	0	1	0	1	0	1
1700029F12Rik	NM_001080777	0.232369	0.232369	0.232369	0.320857	0.232369	0.232369	0	1	0	1	0	1
1700029H14Rik	NM_025601	0.364098	0.316526	0.232369	0.26755	0.392196	0.232369	0	1	0	1	0	1
1700029I15Rik	NM_183112	0.842932	3.15855	5.05524	2.55486	5.23023	3.72527	0.901475	0.284776	1.03166	0.208759	0.130187	0.851751
1700029J03Rik	NR_040494	0.232369	0.232369	0.232369	0.232369	0.232369	0.232369	0	1	0	1	0	1
1700029J07Rik	NM_001033148	1.08281	0.773429	1.13841	1.12173	1.48431	0.83362	-0.0665565	0.96033	-0.100718	0.939944	-0.0341618	0.979572
1700029M20Rik	NR_027909	0.232369	0.232369	0.232369	0.269657	0.266237	0.232369	0	1	0	1	0	1
1700029N11Rik	NR_045489	0.232369	0.232369	0.232369	0.286703	0.232369	0.232369	0	1	0	1	0	1
1700029P11Rik	NM_025503	0.29211	0.232369	0.232369	0.232369	0.232369	0.232369	0	1	0	1	0	1
1700030A11Rik	NR_045457	0.303988	0.301017	0.232369	0.232369	0.232369	0.295402	0	1	0	1	0	1
1700030C10Rik	NR_015521	0.780263	1.43716	0.784956	1.2555	0.918291	0.54439	-0.0665565	0.96033	-0.100718	0.939944	-0.0341618	0.979572
1700030F04Rik	NR_045731	0.232369	0.232369	0.232369	0.232369	0.232369	0.232369	0	1	0	1	0	1
1700030J22Rik	NM_027103	0.232369	0.283279	0.265274	0.331615	0.328984	0.434937	0	1	0	1	0	1
1700030K09Rik	NM_028170	2.54626	2.49252	3.46806	3.15303	3.84012	4.55752	-0.0700961	0.931803	0.298934	0.696613	0.36903	0.629844
1700030L20Rik	NR_040592	2.09006	2.06611	2.27349	2.96742	1.84984	2.18801	-0.379972	0.685199	-0.415525	0.657333	-0.0355535	0.971212
1700030M09Rik	NR_045903	0.232369	0.41772	0.232369	0.258178	0.232369	0.232369	0	1	0	1	0	1
1700030N03Rik	NR_045304	0.232369	0.232369	0.232369	0.232369	0.232369	0.232369	0	1	0	1	0	1
1700030O20Rik	NR_045345	0.232369	0.232369	0.232369	0.232369	0.232369	0.232369	0	1	0	1	0	1
1700031A10Rik	NR_045439	0.232369	0.232369	0.232369	0.232369	0.232369	0.232369	0	1	0	1	0	1
1700031F05Rik	NM_028496	0.232369	0.232369	0.232369	0.232369	0.232369	0.232369	0	1	0	1	0	1
1700031M16Rik	NR_015496	0.232369	0.232369	0.232369	0.232369	0.232369	0.232369	0	1	0	1	0	1
1700031P21Rik	NR_045910	0.232369	0.232369	0.232369	0.232369	0.232369	0.232369	0	1	0	1	0	1
1700034E13Rik	NM_030097	0.232369	0.232369	0.232369	0.232369	0.232369	0.232369	0	1	0	1	0	1
1700034G24Rik	NR_045397	0.232369	0.232369	0.232369	0.255536	0.232369	0.232369	0	1	0	1	0	1
1700034H15Rik	NR_030669	0.61292	0.489849	0.570926	0.761517	0.50688	0.666445	-0.958919	0.5325	-0.100718	0.939944	0.858201	0.575826
1700034J05Rik	NM_001164236	0.232369	0.232369	0.232369	0.232369	0.232369	0.232369	0	1	0	1	0	1
1700034K08Rik	NR_040756	0.232369	0.232369	0.232369	0.232369	0.232369	0.232369	0	1	0	1	0	1
1700034O15Rik	NM_029671	0.232369	0.494689	0.232369	0.232369	0.398309	0.232369	0	1	0	1	0	1
1700034P13Rik	NR_040462	11.3971	11.5164	10.3608	12.9138	14.9461	13.5681	0.0973007	0.816372	-0.108039	0.801729	-0.20534	0.623879
1700036G14Rik	NR_040542	0.232369	0.232369	0.232369	0.232369	0.232369	0.232369	0	1	0	1	0	1
1700037C18Rik	NM_028484	1.05523	2.23049	3.29113	2.31908	3.12622	1.9705	0.637771	0.524491	0.601859	0.548149	-0.035912	0.967813
1700037H04Rik	NM_026091	10.4363	11.2356	13.2708	10.9384	12.6925	13.9112	0.119768	0.787221	0.25183	0.560108	0.132062	0.752539
1700039E15Rik	NM_001033176	0.232369	0.232369	0.232369	0.232369	0.232369	0.232369	0	1	0	1	0	1
1700039E22Rik	NR_045315	0.232369	0.232369	0.232369	0.232369	0.232369	0.232369	0	1	0	1	0	1
1700040L02Rik	NM_028491	0.469255	0.459428	0.540563	0.763532	0.921815	0.899532	-0.0618668	0.971898	0.796334	0.605251	0.858201	0.575826
1700041C23Rik	NR_033784	0.232369	0.232369	0.232369	0.232369	0.232369	0.232369	0	1	0	1	0	1
1700041M19Rik	NR_040573	0.232369	0.232369	0.232369	0.232369	0.232369	0.232369	0	1	0	1	0	1
1700042B14Rik	NM_001081671	0.232369	0.232369	0.232369	0.255391	0.232369	0.232369	#N/A	#N/A	#N/A	#N/A	#N/A	#N/A
1700042G07Rik	NM_001099295	0.232369	0.232369	0.232369	0.232369	0.232369	0.232369	0	1	0	1	0	1
1700042G15Rik	NR_038179	0.232369	0.232369	0.232369	0.309534	0.232369	0.232369	0	1	0	1	0	1
1700042O10Rik	NR_045178	0.569829	0.60974	0.650504	0.525131	0.539294	0.479874	-0.0665565	0.96033	-0.990666	0.518117	-0.92411	0.54618
1700044C05Rik	NR_045624	0.232369	0.232369	0.232369	0.232369	0.232369	0.232369	0	1	0	1	0	1
1700044K03Rik	NR_033785	0.232369	0.232369	0.232369	0.232369	0.232369	0.232369	0	1	0	1	0	1
1700045H11Rik	NR_040649	0.232369	0.232369	0.232369	0.232369	0.232369	0.232369	0	1	0	1	0	1
1700046C09Rik	NR_045918	0.232369	0.232369	0.232369	0.232369	0.232369	0.232369	0	1	0	1	0	1
1700047G03Rik	NR_040447	0.232369	0.232369	0.232369	0.417416	0.232369	0.232369	0	1	0	1	0	1
1700047L14Rik	NR_040691	0.232369	0.232369	0.232369	0.232369	0.232369	0.232369	0	1	0	1	0	1
1700047M11Rik	NR_015458	0.232369	0.232369	0.232369	0.232369	0.232369	0.232369	0	1	0	1	0	1
1700048M11Rik	NR_045300	0.934682	2.5885	6.26948	3.18508	2.78743	3.9411	0.496293	0.581392	1.18089	0.140484	0.684594	0.346477
1700048O20Rik	NR_033553	1.3796	1.29631	0.896965	1.54482	1.66877	1.2224	-0.0682738	0.95151	-0.649656	0.595584	-0.581382	0.634538
1700049E15Rik	NR_033636	0.232369	0.232369	0.232369	0.232369	0.232369	0.232369	0	1	0	1	0	1
1700049E22Rik	NR_040525	0.232369	0.232369	0.232369	0.232369	0.232369	0.232369	0	1	0	1	0	1
1700049L16Rik	NR_003644	0.232369	0.232369	0.232369	0.264952	0.232369	0.232369	0	1	0	1	0	1
1700051A21Rik	NR_045922	0.232369	0.232369	0.232369	0.232369	0.232369	0.232369	0	1	0	1	0	1
1700052I22Rik	NR_033786	0.232369	0.232369	0.232369	0.345574	0.232369	0.232369	0	1	0	1	0	1
1700052K11Rik	NR_027956	1.38556	2.21988	1.81925	1.93875	3.3789	2.18419	0.637771	0.524491	0.291964	0.781633	-0.345808	0.71186
1700052N19Rik	NM_024261	9.64958	11.7126	11.7555	10.8863	10.5703	11.063	0.0588056	0.895569	0.021964	0.9609	-0.0368416	0.933053
1700054A03Rik	NR_045320	0.232369	0.232369	0.232369	0.232369	0.851188	0.232369	2.79798	0.247849	0	1	-2.79798	0.234989
1700054K19Rik	NR_027865	0.232369	0.232369	0.232369	0.232369	0.232369	0.232369	0	1	0	1	0	1
1700054M17Rik	NR_045919	0.232369	0.232369	0.232369	0.232369	0.232369	0.232369	0	1	0	1	0	1
1700055C04Rik	NR_040726	0.232369	0.232369	0.232369	0.232369	0.232369	0.232369	0	1	0	1	0	1
1700056E22Rik	NM_028516	1.13123	0.847777	1.78366	0.977893	2.21779	1.02347	0.480664	0.695439	0.445519	0.716632	-0.0351448	0.97498
1700057G04Rik	NM_001033184	0.232369	0.232369	0.232369	0.232369	0.232369	0.232369	0	1	0	1	0	1
1700057H15Rik	NR_040774	0.232369	0.232369	0.232369	0.232369	0.232369	0.232369	0	1	0	1	0	1
1700060C16Rik	NR_045732	0.232369	0.232369	0.232369	0.232369	0.232369	0.232369	0	1	0	1	0	1
1700060C20Rik	NR_036606	0.232369	0.232369	0.232369	0.232369	0.232369	0.232369	0	1	0	1	0	1
1700061F12Rik	NR_038180	0.232369	0.923909	0.232369	0.261257	0.232369	0.232369	2.79799	0.247849	0	1	-2.79799	0.234989
1700061G19Rik	NM_030141	0.602339	0.44097	0.313266	0.363079	0.271956	0.308985	-2.85986	0.230943	-2.85986	0.226692	0	1
1700061I17Rik	NR_038029	0.232369	0.232369	0.232369	0.232369	0.232369	0.232369	0	1	0	1	0	1
1700063A18Rik	NR_040467	0.232369	0.232369	0.232369	0.232369	0.232369	0.232369	0	1	0	1	0	1
1700063D05Rik	NR_040392	2.07546	2.27794	1.31413	2.40748	1.11464	1.51301	-0.464964	0.658549	-0.499974	0.634358	-0.03501	0.97507
1700063O14Rik	NR_045383	0.232369	0.232369	0.232369	0.232369	0.232369	0.232369	0	1	0	1	0	1
1700064J06Rik	NR_045348	0.232369	0.232369	0.232369	0.232369	0.232369	0.232369	0	1	0	1	0	1
1700064M15Rik	NR_045288	0.232369	0.232369	0.232369	0.276847	0.434431	0.232369	0	1	0	1	0	1
1700065D16Rik	NM_028533	0.232369	0.268953	0.445185	0.339347	0.301797	0.316349	0	1	0	1	0	1
1700065I16Rik	NR_040315	0.232369	0.232369	0.232369	0.328994	0.232369	0.232369	0	1	0	1	0	1
1700065J11Rik	NR_040526	0.232369	0.232369	0.232369	0.232369	0.232369	0.232369	0	1	0	1	0	1
1700065J18Rik	NR_040468	0.232369	0.232369	0.232369	0.232369	0.232369	0.232369	0	1	0	1	0	1
1700065O20Rik	NR_045386	0.232369	0.232369	0.232369	0.232369	0.232369	0.232369	0	1	0	1	0	1
1700066B17Rik	NR_040465	0.232369	0.232369	0.232369	0.232369	0.232369	0.232369	0	1	0	1	0	1
1700066B19Rik	NM_001033168	0.317566	0.559021	0.450097	0.445578	0.581066	0.83224	3.69035	0.102414	2.76637	0.252289	-0.923972	0.546234
1700066M21Rik	NM_028546	3.50059	3.91784	3.36698	3.59138	3.69764	2.30894	-0.070563	0.921548	-0.766859	0.336483	-0.696296	0.38295
1700066N21Rik	NR_045924	0.232369	0.232369	0.232369	0.232369	0.232369	0.232369	0	1	0	1	0	1
1700066O22Rik	NR_015541	0.232369	0.232369	0.232369	0.232369	0.232369	0.232369	0	1	0	1	0	1
1700067G17Rik	NR_040471	0.232369	0.232369	0.232369	0.232369	0.232369	0.232369	0	1	0	1	0	1
1700067K01Rik	NM_183097	0.733381	0.392445	0.232369	0.745035	0.637417	0.428348	-0.958919	0.5325	-3.7569	0.0875239	-2.79798	0.234989
1700067P10Rik	NM_026625	0.232369	0.232369	0.232369	0.232369	0.232369	0.232369	0	1	0	1	0	1
1700069L16Rik	NR_033216	0.232369	0.232369	0.505513	0.232369	0.232369	0.232369	0	1	2.76624	0.252305	2.76624	0.243701
1700069P05Rik	NR_040527	0.232369	0.232369	0.232369	0.232369	0.232369	0.232369	0	1	0	1	0	1
1700071K01Rik	NM_001033765	0.232369	0.232369	0.232369	0.232369	0.232369	0.232369	0	1	0	1	0	1
1700071M16Rik	NR_045445	0.232369	0.232369	0.413021	0.2719	0.35024	0.232369	0	1	0	1	0	1
1700072B07Rik	NR_040727	0.232369	0.232369	0.232369	0.232369	0.232369	0.232369	0	1	0	1	0	1
1700072O05Rik	NR_045733	0.232369	0.232369	0.232369	0.232369	0.232369	0.232369	0	1	0	1	0	1
1700073E17Rik	NR_003625	0.237942	0.243053	0.237548	0.265842	0.252644	0.261799	0	1	0	1	0	1
1700074H08Rik	NR_045296	0.232369	0.232369	0.232369	0.232369	0.232369	0.232369	0	1	0	1	0	1
1700074P13Rik	NM_028550	0.232369	0.264909	0.232369	0.232369	0.232369	0.232369	0	1	0	1	0	1
1700080E11Rik	NM_028562	0.232369	0.232369	0.232369	0.232369	0.232369	0.232369	0	1	0	1	0	1
1700080N15Rik	NR_040500	0.232369	0.232369	0.232369	0.232369	0.232369	0.232369	0	1	0	1	0	1
1700080O16Rik	NM_028851	0.232369	0.232369	0.232369	0.248061	0.232369	0.232369	0	1	0	1	0	1
1700081H04Rik	NR_040693	0.232369	0.385153	0.232369	0.232369	0.232369	0.232369	0	1	0	1	0	1
1700084C01Rik	NM_001033185	0.232369	0.232369	0.232369	0.232369	0.232369	0.232369	0	1	0	1	0	1
1700084E18Rik	NR_028299	1.72324	1.04895	0.628216	1.08516	2.55689	2.66921	0.327502	0.755899	0.292087	0.781548	-0.0354152	0.97132
1700084F23Rik	NR_045965	0.232369	0.232369	0.232369	0.232369	0.232369	0.232369	0	1	0	1	0	1
1700084J12Rik	NR_033608	0.371802	0.900613	1.31216	0.734837	0.739635	0.682335	0.830496	0.590025	0.796334	0.605251	-0.0341618	0.979572
1700085C21Rik	NR_046045	0.232369	0.232369	0.232369	0.29939	0.232369	0.379688	0	1	0	1	0	1
1700086L19Rik	NR_030733	0.232369	0.232369	0.232369	0.232369	0.232369	0.232369	0	1	0	1	0	1
1700086O06Rik	NR_027903	0.508092	0.676681	0.457174	0.453248	0.371302	0.350833	-0.0618784	0.971893	-2.85986	0.226692	-2.79799	0.234989
1700088E04Rik	NM_138581	18.492	16.4364	13.3386	17.5475	20.9598	17.8649	-0.0323391	0.927734	-0.322858	0.383707	-0.290519	0.430381
1700092C02Rik	NR_045467	0.232369	0.232369	0.232369	0.232369	0.232369	0.232369	0	1	0	1	0	1
1700092C10Rik	NR_045931	0.232369	0.232369	0.232369	0.232369	0.232369	0.232369	0	1	0	1	0	1
1700092E19Rik	NR_045933	0.232369	0.232369	0.232369	0.246019	0.232369	0.232369	0	1	0	1	0	1
1700092K14Rik	NR_045930	0.232369	0.232369	0.232369	0.232369	0.232369	0.232369	0	1	0	1	0	1
1700092M07Rik	NM_001177347	0.510338	1.03168	0.749003	1.67928	1.24364	1.21095	-0.615494	0.615505	-0.649656	0.595584	-0.0341618	0.979572
1700093K21Rik	NM_026105	0.232369	0.232369	0.232369	0.306109	0.232369	0.232369	0	1	0	1	0	1
1700094D03Rik	NM_028567	6.95861	7.3671	6.37404	6.77458	5.54267	6.21866	-0.176775	0.752789	-0.32726	0.566954	-0.150486	0.795806
1700094J05Rik	NR_040580	2.02385	3.193	2.18424	2.75536	3.2664	3.11397	0.185483	0.828198	-0.105494	0.905721	-0.290977	0.733075
1700094M24Rik	NR_046049	0.232369	0.232369	0.232369	0.275009	0.232369	0.232369	0	1	0	1	0	1
1700095A21Rik	NR_045468	0.402269	0.503789	0.232369	0.459132	0.335387	0.232369	2.79799	0.247849	0	1	-2.79799	0.234989
1700095B10Rik	NR_040676	0.232369	0.232369	0.232369	0.232369	0.232369	0.29016	0	1	0	1	0	1
1700096J18Rik	NR_027883	1.01615	0.795817	0.596552	0.624655	0.232369	0.404824	-0.958917	0.532501	-0.990666	0.518117	-0.0317492	0.985502
1700096K18Rik	NR_027388	0.507804	0.835819	1.36592	1.54005	1.0197	1.23667	-0.615494	0.615505	-0.649656	0.595584	-0.0341618	0.979572
1700097N02Rik	NR_045287	13.8358	15.9819	16.9933	11.2486	13.3	13.7521	0.141241	0.729547	0.19989	0.619532	0.0586492	0.880165
1700100L14Rik	NR_045934	0.232369	0.232369	0.232369	0.232369	0.232369	0.232369	0	1	0	1	0	1
1700101E01Rik	NM_001166705	0.434519	1.09861	0.733325	0.529157	1.70324	2.78672	1.37772	0.331494	1.73809	0.192984	0.360374	0.731762
1700101I11Rik	NR_045270	0.232369	0.232369	0.232369	0.232369	0.232369	0.232369	0	1	0	1	0	1
1700101O22Rik	NR_045045	0.232369	0.232369	0.232369	0.232369	0.232369	0.232369	0	1	0	1	0	1
1700102H20Rik	NR_045302	0.232369	0.232369	0.232369	0.232369	0.232369	0.232369	0	1	0	1	0	1
1700102P08Rik	NM_053216	4.06811	3.59386	1.70912	2.33868	3.72104	1.67919	0.335076	0.662058	-0.671116	0.454768	-1.00619	0.230936
1700105P06Rik	NR_045703	0.232369	0.232369	0.491762	0.344133	0.232369	0.232369	0	1	0	1	0	1
1700106J16Rik	NM_028859	0.232369	0.232369	0.232369	0.232369	0.232369	0.232369	0	1	0	1	0	1
1700108F19Rik	NR_015485	0.232369	0.232369	0.232369	0.232369	0.232369	0.232369	0	1	0	1	0	1
1700108J01Rik	NR_015532	0.232369	0.232369	0.232369	0.45526	0.232369	0.232369	0	1	0	1	0	1
1700109G14Rik	NR_033788	0.232369	0.232369	0.232369	0.232369	0.232369	0.232369	0	1	0	1	0	1
1700109G15Rik	NR_046197	0.232369	0.232369	0.232369	0.450078	0.232369	0.232369	0	1	0	1	0	1
1700109H08Rik	NM_029843	2.35948	2.71337	2.2814	2.61225	2.49935	1.66672	-0.0697159	0.937636	-0.415525	0.657333	-0.34581	0.711859
1700109I08Rik	NR_045936	0.232369	0.232369	0.232369	0.232369	0.232369	0.232369	0	1	0	1	0	1
1700110C19Rik	NR_045461	0.232369	0.232369	0.232369	0.421701	0.748449	0.565302	2.79798	0.247849	2.76637	0.252289	-0.0316095	0.985557
1700110I01Rik	NR_038059	0.461286	0.449948	0.421931	0.588453	0.589669	0.52035	#N/A	#N/A	#N/A	#N/A	#N/A	#N/A
1700110K17Rik	NR_040728	2.6623	3.58631	3.12278	3.268	3.23805	3.91082	0.146677	0.852814	0.11056	0.888774	-0.0361169	0.962185
1700111N16Rik	NR_033213	0.232369	0.232369	0.232369	0.232369	0.232369	0.232369	0	1	0	1	0	1
1700112E06Rik	NM_028275	0.232369	0.232369	0.232369	0.232369	0.358409	0.232369	0	1	0	1	0	1
1700112H15Rik	NR_040472	0.232369	0.232369	0.232369	0.232369	0.232369	0.232369	0	1	0	1	0	1
1700113A16Rik	NR_045997	17.1486	16.9894	20.5694	19.4193	19.1069	17.0579	-0.0716715	0.841632	-0.0311361	0.930016	0.0405354	0.908941
1700113H08Rik	NM_029685	0.232369	0.232369	0.232369	0.232369	0.232369	0.232369	0	1	0	1	0	1
1700119H24Rik	NR_040536	0.232369	0.232369	0.232369	0.232369	0.232369	0.232369	0	1	0	1	0	1
1700120C14Rik	NR_045627	1.82841	3.80198	3.44598	3.74723	6.52276	4.91474	0.786419	0.269575	0.298947	0.6966	-0.487472	0.463186
1700120E14Rik	NR_045368	0.232369	0.232369	0.232369	0.232369	0.232369	0.232369	0	1	0	1	0	1
1700120G07Rik	NR_046050	0.232369	0.232369	0.232369	0.232369	0.232369	0.232369	0	1	0	1	0	1
1700120K04Rik	NR_027915	1.09939	2.03299	2.38097	1.44743	2.33523	1.75854	0.876455	0.447205	0.840901	0.465914	-0.0355535	0.971212
1700121L16Rik	NR_045453	0.232369	0.232369	0.232369	0.232369	0.232369	0.232369	0	1	0	1	0	1
1700121N20Rik	NR_036593	0.232369	0.232369	0.232369	0.232369	0.232369	0.232369	0	1	0	1	0	1
1700122O11Rik	NM_029689	0.232369	0.232369	0.232369	0.232369	0.232369	0.232369	0	1	0	1	0	1
1700123I01Rik	NM_001165919	0.232369	0.29902	0.232369	0.260211	0.358858	0.293569	0	1	0	1	0	1
1700123L14Rik	NR_003643	0.232369	0.232369	0.232369	0.232369	0.232369	0.232369	0	1	0	1	0	1
1700123M08Rik	NR_040577	0.232369	0.559207	0.337994	1.09707	1.47289	0.632511	0.830496	0.590025	-0.0934763	0.957471	-0.923972	0.546234
1700123O12Rik	NR_045185	0.905266	0.232369	0.232369	0.394028	0.232369	0.232369	-2.85986	0.230943	-2.85986	0.226692	0	1
1700123O20Rik	NM_021437	25.2934	21.3278	20.6037	18.9512	19.8527	22.238	-0.173254	0.603593	-0.141643	0.668013	0.0316113	0.924896
1700123O21Rik	NR_045799	0.232369	0.232369	0.232369	0.232369	0.232369	0.232369	0	1	0	1	0	1
1700125G02Rik	NR_040651	0.232369	0.232369	0.232369	0.356906	0.515253	0.232369	2.79798	0.247849	0	1	-2.79798	0.234989
1700125G22Rik	NR_040548	0.232369	0.232369	0.232369	0.232369	0.232369	0.232369	0	1	0	1	0	1
1700125H03Rik	NR_038189	0.759097	0.232369	0.232369	0.302671	0.232369	0.232369	-2.85986	0.230943	-2.85986	0.226692	0	1
1700125H20Rik	NM_028589	0.232369	0.232369	0.232369	0.232369	0.232369	0.232369	0	1	0	1	0	1
1700126H18Rik	NR_040695	0.232369	0.232369	0.232369	0.232369	0.232369	0.232369	0	1	0	1	0	1
1700128A07Rik	NR_045938	0.232369	0.232369	0.232369	0.232369	0.232369	0.232369	0	1	0	1	0	1
1700128F08Rik	NR_033618	0.85418	0.828386	0.43336	1.47725	1.41264	1.08896	-0.0665565	0.96033	-0.990529	0.51817	-0.923972	0.546234
1700129C05Rik	NM_026461	0.232369	0.232369	0.232369	0.232369	0.335626	0.232369	0	1	0	1	0	1
1700129L04Rik	NR_015482	0.232369	0.232369	0.232369	0.232369	0.232369	0.232369	0	1	0	1	0	1
1810006J02Rik	NR_040439	1.58673	2.00549	0.877022	3.44645	2.696	1.24993	-0.0697178	0.937635	-1.35714	0.213561	-1.28743	0.238334
1810007C17Rik	NR_045472	0.232369	0.232369	0.232369	0.232369	0.232369	0.232369	0	1	0	1	0	1
1810007D17Rik	NR_038136	0.232369	0.232369	0.232369	0.232369	0.232369	0.232369	0	1	0	1	0	1
1810008I18Rik	NR_045301	0.232369	0.232369	0.232369	0.353199	0.232369	0.232369	0	1	0	1	0	1
1810009A15Rik	NM_025463	40.6378	44.7882	52.5127	44.1388	59.6385	58.5577	0.232448	0.335068	0.288789	0.225721	0.0563418	0.805646
1810010D01Rik	NR_033626	0.433413	0.360838	0.232369	0.393367	0.354271	0.763199	0	1	2.76637	0.252289	2.76637	0.243684
1810010H24Rik	NM_001163473	0.615515	0.757014	0.486696	0.933689	1.22802	0.906798	-0.0665565	0.96033	-0.990529	0.51817	-0.923972	0.546234
1810011H11Rik	NM_001163616	1.00444	1.49045	1.23686	1.17525	4.02433	1.28562	1.18671	0.279515	-0.100718	0.939944	-1.28743	0.238334
1810011O10Rik	NM_026931	0.232369	0.232369	0.232369	0.232369	0.232369	0.232369	0	1	0	1	0	1
1810012K16Rik	NR_045473	0.232369	0.371288	0.905792	0.348432	0.232369	0.232369	0	1	2.76624	0.252305	2.76624	0.243701
1810013A23Rik	NR_045427	0.232369	0.232369	0.232369	0.232369	0.232369	0.434761	0	1	0	1	0	1
1810013L24Rik	NM_001081400	22.3468	20.4709	17.9248	14.916	15.3376	15.1391	-0.151527	0.672739	-0.27304	0.45239	-0.121513	0.741159
1810014B01Rik	NR_015572	2.6541	2.69181	2.76152	2.6505	3.34591	2.81925	-0.0700942	0.931805	-0.106136	0.896873	-0.0360418	0.964866
1810018F18Rik	NR_038140	0.232369	0.232369	0.232369	0.232369	0.232369	0.232369	0	1	0	1	0	1
1810019D21Rik	NR_040346	0.357648	0.312415	0.465217	0.232369	0.232369	0.232369	0	1	0	1	0	1
1810020O05Rik	NR_045482	0.232369	0.288069	0.232369	0.34871	0.338076	0.232369	0	1	0	1	0	1
1810021B22Rik	NR_040417	0.232369	0.336714	0.232369	0.537488	0.826432	0.807232	-0.0618668	0.971898	-0.0934763	0.957471	-0.0316095	0.985557
1810022K09Rik	NM_001099674	91.2087	86.9582	106.028	101.253	76.1946	94.3039	-0.307909	0.112675	-0.0504784	0.78846	0.257431	0.182182
1810024B03Rik	NM_198630	0.232369	0.365013	0.318102	0.324718	0.232369	0.272967	0	1	0	1	0	1
1810026B05Rik	NR_037569	21.6552	21.2606	16.8663	19.7678	18.3346	15.7	-0.178211	0.600956	-0.45501	0.197778	-0.276799	0.440907
1810026J23Rik	NM_178619	12.24	14.3224	13.233	10.3442	14.6537	12.7775	0.324419	0.440622	0.131032	0.761211	-0.193388	0.632717
1810030O07Rik	NM_175141	24.2901	25.5751	20.5789	23.7834	22.4927	22.5759	-0.0717599	0.8207	-0.233606	0.468843	-0.161847	0.615771
1810032O08Rik	NR_027819	7.3124	8.83252	17.3813	14.8509	6.67723	13.9259	-0.526762	0.273943	0.383136	0.355454	0.909898	0.0412558
1810034E14Rik	NR_045798	2.50091	1.05513	1.03005	3.55885	1.84953	1.14972	-1.24837	0.177167	-1.82975	0.0699207	-0.581382	0.634538
1810037I17Rik	NM_024461	38.2424	41.349	45.8747	32.0687	39.0162	44.0178	#N/A	#N/A	#N/A	#N/A	#N/A	#N/A
1810041L15Rik	NM_001163145	0.232369	0.257026	0.232369	0.256403	0.232369	0.232369	0	1	0	1	0	1
1810043G02Rik	NM_026431	2.82625	3.6628	2.18518	2.36217	4.35346	4.59594	0.590653	0.460373	0.366258	0.657121	-0.224395	0.761209
1810043H04Rik	NM_001110242	22.0229	23.5477	28.8021	23.2963	30.3448	26.6955	0.190394	0.543266	0.205679	0.508266	0.0152851	0.959219
1810044D09Rik	NR_038153	0.753501	1.06489	2.97667	1.83213	0.232369	2.21989	-1.50785	0.285372	0.601859	0.548149	2.10971	0.0952647
1810046K07Rik	NM_027217	0.232369	0.232369	0.232369	0.3028	0.232369	0.232369	0	1	0	1	0	1
1810053B23Rik	NR_040491	0.232369	0.232369	0.232369	0.599679	0.232369	0.232369	-2.85985	0.230944	-2.85985	0.226693	0	1
1810055G02Rik	NM_028077	2.13001	2.1912	1.99585	2.06764	1.98486	2.4935	-0.069175	0.944109	-0.104728	0.915435	-0.0355535	0.971212
1810058I24Rik	NR_015608	15.4851	24.0891	25.5924	27.7747	29.2721	28.5695	0.228935	0.47094	0.245477	0.436058	0.0165421	0.956208
1810062G17Rik	NM_028183	0.301658	1.2286	1.13384	1.03694	1.61881	1.02515	1.37772	0.331494	0.796334	0.605251	-0.581382	0.634538
1810062O18Rik	NR_033571	0.859265	1.26247	2.89557	1.55915	1.0469	2.04525	-0.615494	0.615505	0.601859	0.548149	1.21735	0.265866
1810064F22Rik	NR_027981	0.474615	0.460659	0.490434	0.469198	0.459719	0.734354	0	1	2.76637	0.252289	2.76637	0.243684
1810065E05Rik	NM_027239	0.232369	0.232369	0.232369	0.232369	0.232369	0.232369	0	1	0	1	0	1
2010001E11Rik	NM_001163503	0.428542	0.785192	0.739173	0.570129	0.489298	0.346322	-0.0618648	0.971898	-0.093614	0.957418	-0.0317492	0.985502
2010003K11Rik	NM_027237	0.232369	0.232369	0.232369	0.232369	0.232369	0.232369	0	1	0	1	0	1
2010005H15Rik	NM_029733	0.534756	0.667133	2.76144	1.38261	1.05745	1.69612	-0.0665565	0.96033	1.1508	0.294544	1.21735	0.265866
2010009K17Rik	NR_040609	0.232369	0.232369	0.605513	0.393145	0.475836	0.467967	0	1	2.76624	0.252305	2.76624	0.243701
2010010A06Rik	NR_045393	0.232369	0.232369	0.232369	0.232369	0.414225	0.232369	0	1	0	1	0	1
2010012O05Rik	NM_025563	2.30793	2.18529	2.9891	2.30524	1.792	3.37332	-0.069175	0.944109	0.460238	0.609176	0.529413	0.555757
2010016I18Rik	NR_033207	16.8753	15.4567	18.3549	25.3743	24.6491	26.4074	-0.141791	0.675637	-0.0412365	0.901151	0.100555	0.764383
2010106C02Rik	NR_045435	0.232369	0.232369	0.232369	0.275668	0.232369	0.232369	0	1	0	1	0	1
2010106E10Rik	NM_001168590	0.232369	0.232369	0.232369	0.232369	0.232369	0.232369	0	1	0	1	0	1
2010107E04Rik	NM_027360	207.168	217.198	225.529	243.34	198.379	234.703	-0.188646	0.221621	-0.0736973	0.629435	0.114949	0.455366
2010107G12Rik	NM_001025573	0.608431	0.448646	0.62844	0.503408	0.64281	0.453022	-0.958919	0.5325	-0.990666	0.518117	-0.0317472	0.985503
2010107G23Rik	NM_027251	0.48902	0.970381	0.351622	0.60489	0.699225	0.627666	0.830496	0.590025	-0.0934763	0.957471	-0.923972	0.546234
2010109A12Rik	NM_029363	1.3716	0.641857	0.232369	0.403427	0.232369	0.483034	-0.0618784	0.971893	-2.85986	0.226692	-2.79799	0.234989
2010109I03Rik	NM_025929	1.14606	1.1874	1.70106	1.63635	1.73075	1.059	-0.0682738	0.95151	-0.103419	0.926565	-0.0351448	0.97498
2010111I01Rik	NM_028079	3.99729	3.81269	3.09748	5.53828	5.32831	3.28504	-0.220193	0.739238	-0.828043	0.254085	-0.60785	0.414221
2010204K13Rik	NR_027925	3.6055	1.68546	2.79953	4.02356	1.51147	6.07729	-1.0412	0.215302	0.0598902	0.931549	1.10109	0.178638
2010300C02Rik	NM_028096	0.267722	0.322734	0.440446	0.336178	0.339552	0.543525	0	1	2.76637	0.252289	2.76637	0.243684
2010308F09Rik	NR_045430	0.232369	0.232369	0.572085	0.232369	0.232369	0.232369	0	1	2.76624	0.252305	2.76624	0.243701
2010310C07Rik	NR_045169	0.232369	0.232369	0.232369	0.232369	0.232369	0.232369	0	1	0	1	0	1
2010320M18Rik	NR_029440	2.31502	2.40221	3.00925	4.00306	3.85606	4.05772	-0.0700827	0.931815	0.110573	0.888761	0.180656	0.819049
2200002D01Rik	NM_028179	0.555712	1.16216	0.382611	2.01256	1.11463	0.943823	-0.615494	0.615505	-1.53947	0.274229	-0.923972	0.546234
2200002J24Rik	NM_026961	0.232369	0.232369	0.232369	0.232369	0.232369	0.232369	0	1	0	1	0	1
2210010C04Rik	NM_023333	0.232369	0.280827	0.232369	0.272854	0.232369	0.232369	0	1	0	1	0	1
2210013O21Rik	NR_028432	14.3577	10.3149	14.8951	12.4767	14.3096	15.3756	-0.186279	0.659248	0.096812	0.809639	0.283091	0.488918
2210015D19Rik	NR_015577	1.49001	2.27019	3.32116	2.91807	3.66392	2.44613	0.496291	0.581393	0.205181	0.826868	-0.291111	0.73296
2210016F16Rik	NM_027335	6.65063	12.9221	12.6309	12.5612	13.0307	12.0242	0.304352	0.489833	0.211279	0.634726	-0.0930735	0.823997
2210016L21Rik	NM_028211	18.4054	13.6965	17.243	15.4007	15.4835	16.7291	-0.257078	0.502763	-0.0656724	0.859255	0.191405	0.615534
2210018M11Rik	NM_172280	23.0551	21.1717	18.3827	20.311	19.996	18.9159	-0.140191	0.675909	-0.324461	0.343932	-0.18427	0.594797
2210019I11Rik	NR_038157	0.232369	0.232369	0.232369	0.232369	0.232369	0.232369	0	1	0	1	0	1
2210039B01Rik	NR_044985	13.2655	4.35997	17.5535	21.4717	22.3873	28.4361	-0.456473	0.242374	0.326337	0.3437	0.782811	0.0323088
2210404O09Rik	NM_001256493	4.53307	5.34124	6.01043	5.14266	5.31397	5.45235	-0.0708474	0.912611	0.0279271	0.964722	0.0987745	0.875613
2210407C18Rik	NM_144544	0.232369	0.232369	0.232369	0.232369	0.232369	0.232369	0	1	0	1	0	1
2210408F21Rik	NR_040260	0.232431	0.232369	0.453452	0.557112	1.23135	0.788189	-0.0618668	0.971898	-0.0934763	0.957471	-0.0316095	0.985557
2210408I21Rik	NM_001081353	0.232369	0.523107	0.261854	0.842043	0.683867	0.333176	0.830496	0.590025	-2.85985	0.226693	-3.69035	0.0932513
2210409D07Rik	NR_045360	0.232369	0.232369	0.232369	0.30959	0.232369	0.232369	0	1	0	1	0	1
2210409E12Rik	NR_003492	0.232369	0.232369	0.232369	0.232369	0.232369	0.232369	0	1	0	1	0	1
2210414B05Rik	NR_040643	0.232369	0.232369	0.232369	0.232369	0.232369	0.232369	0	1	0	1	0	1
2210416O15Rik	NR_045499	0.232369	0.232369	0.232369	0.232369	0.232369	0.232369	0	1	0	1	0	1
2210417A02Rik	NR_028285	3.06398	1.99656	2.3375	3.18023	0.232369	2.47531	-1.57856	0.132076	-0.671102	0.454776	0.907456	0.429951
2210420H20Rik	NR_045389	0.487148	0.509881	0.268242	0.255554	0.253435	0.436221	2.79799	0.247849	0	1	-2.79799	0.234989
2300002M23Rik	NM_175148	0.232369	0.232369	0.232369	0.232369	0.232369	0.232369	0	1	0	1	0	1
2300003K06Rik	NM_001195383	0.232369	0.232369	0.232369	0.232369	0.232369	0.232369	0	1	0	1	0	1
2300005B03Rik	NM_001081961	0.232369	0.232369	0.232369	0.232369	0.232369	0.232369	0	1	0	1	0	1
2300009A05Rik	NM_027090	16.6443	12.9841	13.2887	13.4748	14.0285	13.5826	-0.222754	0.575926	-0.259503	0.514591	-0.0367492	0.92819
2310001H17Rik	NR_040268	31.4111	29.0682	28.7028	39.9782	23.6993	33.9913	-0.49246	0.0847941	-0.280463	0.309137	0.211997	0.469214
2310001K24Rik	NR_028122	0.232369	0.968903	0.41089	0.232369	0.232369	0.401443	2.79799	0.247849	0	1	-2.79799	0.234989
2310002D06Rik	NR_045490	0.232369	0.232369	0.232369	0.232369	0.232369	0.232369	0	1	0	1	0	1
2310002L09Rik	NM_027104	0.232369	0.232369	0.232369	0.232369	0.232369	0.232369	0	1	0	1	0	1
2310003H01Rik	NM_027980	6.94333	5.92212	4.8293	6.8082	6.89099	5.95018	-0.176776	0.752786	-0.45087	0.43944	-0.274094	0.644148
2310005A03Rik	NR_040634	0.445062	0.390204	0.232369	0.331268	0.232369	0.2686	0	1	0	1	0	1
2310005E17Rik	NR_045498	0.232369	0.232369	0.232369	0.232369	0.232369	0.232369	0	1	0	1	0	1
2310005G13Rik	NM_183281	0.232369	0.24877	0.232369	0.240933	0.24015	0.232369	0	1	0	1	0	1
2310007B03Rik	NM_172411	0.232369	0.232369	0.232369	0.232369	0.232369	0.272496	0	1	0	1	0	1
2310007L24Rik	NM_029345	0.567326	0.553431	0.465826	0.332958	0.841668	0.306069	0.830482	0.59003	-2.85986	0.226692	-3.69035	0.0932513
2310008N11Rik	NR_045904	0.232369	0.232369	0.232369	0.232369	0.232369	0.232369	0	1	0	1	0	1
2310009A05Rik	NR_040377	17.7518	15.8838	17.3036	18.9615	23.747	20.5918	0.0402941	0.907941	-0.070009	0.842506	-0.110303	0.750086
2310009B15Rik	NM_001081226	9.57592	5.73388	8.04704	10.1733	7.51647	9.63061	-0.580859	0.2525	-0.258668	0.589213	0.322191	0.535828
2310010J17Rik	NR_046007	5.26403	9.15299	8.0256	6.27651	8.87667	9.33537	0.631087	0.252191	0.512788	0.358649	-0.118299	0.811974
2310011J03Rik	NM_025521	15.7537	20.3057	19.6938	20.9665	23.5054	22.6643	0.177277	0.603551	0.107535	0.753971	-0.0697421	0.832733
2310014L17Rik	NM_029809	0.474486	1.19161	0.952369	0.755873	0.614066	0.60173	0.830496	0.590025	0.796334	0.605251	-0.0341618	0.979572
2310015A10Rik	NR_033514	4.77127	5.99947	7.07927	8.42759	7.14472	9.51328	-0.0710932	0.900934	0.275104	0.608434	0.346198	0.518739
2310015B20Rik	NR_038041	0.232369	0.232369	0.232369	0.478573	0.232369	0.232369	0	1	0	1	0	1
2310015D24Rik	NR_037997	0.232369	0.232369	0.232369	0.232369	0.232369	0.232369	0	1	0	1	0	1
2310016D03Rik	NR_045491	0.232369	0.232369	0.232369	0.276185	0.232369	0.232369	0	1	0	1	0	1
2310020H05Rik	NR_045495	0.232369	0.232369	0.232369	0.232369	0.232369	0.232369	0	1	0	1	0	1
2310022A10Rik	NM_175107	6.93408	6.87496	6.45567	7.19233	7.03383	9.35499	-0.0711751	0.897354	-0.00922274	0.986446	0.0619524	0.909123
2310022B05Rik	NM_175149	3.18462	2.26013	2.06628	3.60799	3.79339	2.19155	-0.287127	0.71629	-0.888133	0.305136	-0.601006	0.503219
2310030A07Rik	NR_040603	0.232369	0.232369	0.232369	0.232369	0.232369	0.232369	0	1	0	1	0	1
2310030G06Rik	NM_025865	0.232369	0.232369	0.232369	0.232369	0.232369	0.232369	0	1	0	1	0	1
2310033P09Rik	NM_024210	12.4203	11.3714	12.9196	12.4138	16.3016	13.7449	0.0972863	0.816399	0.0605407	0.88513	-0.0367456	0.928197
2310034G01Rik	NR_040418	0.232369	0.393175	0.544178	0.467479	0.384955	0.306196	0	1	2.76624	0.252305	2.76624	0.243701
2310034O05Rik	NR_040679	0.232369	0.232369	0.232369	0.254091	0.232369	0.232369	0	1	0	1	0	1
2310035C23Rik	NM_173187	12.953	15.4014	13.6475	12.8926	15.8956	12.6844	0.180704	0.650563	-0.054329	0.894941	-0.235033	0.552087
2310036O22Rik	NM_026760	90.1618	90.458	93.7293	97.3664	112.008	109.21	0.0392913	0.834976	0.0101132	0.95721	-0.0291781	0.875534
2310039H08Rik	NM_025966	7.11989	5.92643	7.43302	5.78245	9.31563	9.02206	0.132874	0.809966	0.188454	0.729257	0.0555798	0.915876
2310039L15Rik	NR_045337	15.238	15.8751	14.2724	18.8157	15.6895	17.6054	-0.158658	0.670435	-0.195254	0.600454	-0.0365963	0.922839
2310040G24Rik	NR_040292	0.232369	0.232369	0.710714	0.26672	0.232369	0.911931	0	1	3.65618	0.105662	3.65618	0.0994149
2310042E22Rik	NM_025634	0.594572	1.2739	1.53668	0.939383	0.561799	0.949631	#N/A	#N/A	#N/A	#N/A	#N/A	#N/A
2310043L19Rik	NR_037994	0.232369	0.232369	0.232369	0.232369	0.232369	0.232369	0	1	0	1	0	1
2310043O21Rik	NR_045757	0.232369	0.232369	0.232369	0.232369	0.232369	0.232369	0	1	0	1	0	1
2310045N01Rik	NM_001145552	47.4875	51.2188	44.8364	55.312	59.6384	67.0817	0.0499393	0.828559	0.0270308	0.906554	-0.0229084	0.919496
2310047M10Rik	NM_028005	5.13732	7.4609	6.78475	6.23476	7.87207	7.841	0.370717	0.518917	0.334143	0.561071	-0.0365733	0.945401
2310050C09Rik	NM_025621	0.232369	0.232369	0.232369	0.232369	0.438883	0.232369	0	1	0	1	0	1
2310057J18Rik	NM_026336	0.232369	0.232369	0.232369	0.232369	0.232369	0.232369	0	1	0	1	0	1
2310057M21Rik	NM_026655	5.98423	4.8579	5.30579	4.77997	4.08943	4.09347	-0.355651	0.582431	-0.392092	0.544253	-0.0364413	0.957115
2310061I04Rik	NM_001033630	11.4864	10.521	16.9306	14.4514	13.2206	15.9637	-0.130015	0.760354	0.289769	0.465537	0.419784	0.294547
2310061J03Rik	NR_027965	2.02774	1.87132	3.01311	2.20073	2.25408	2.7907	-0.069175	0.944109	0.460238	0.609176	0.529413	0.555757
2310061N02Rik	NM_027155	0.232369	0.232369	0.232369	0.232369	0.232369	0.232369	0	1	0	1	0	1
2310065F04Rik	NR_038055	0.232369	0.232369	0.232369	0.232369	0.232369	0.232369	0	1	0	1	0	1
2310067B10Rik	NM_028014	9.73973	10.0999	10.0936	10.4084	13.3797	11.8751	0.12864	0.776475	0.0283513	0.950611	-0.100289	0.820908
2310068J16Rik	NR_028124	0.285791	0.232369	0.232369	0.382102	0.329545	0.467458	0	1	0	1	0	1
2310069B03Rik	NR_040520	0.232369	0.232369	0.232369	0.232369	0.232369	0.232369	0	1	0	1	0	1
2310069G16Rik	NR_040309	0.232369	0.232369	0.232369	0.232369	0.232369	0.232369	0	1	0	1	0	1
2310079G19Rik	NM_027173	0.232369	0.232369	0.232369	0.232369	0.232369	0.232369	0	1	0	1	0	1
2310081J21Rik	NR_045474	0.232369	0.232369	0.232369	0.26147	0.232369	0.296336	0	1	0	1	0	1
2410002F23Rik	NM_025880	28.0328	27.1965	30.8042	31.0011	29.5519	28.2163	-0.121404	0.677996	-0.10888	0.707652	0.0125241	0.965833
2410003L11Rik	NR_045496	0.232369	0.232369	0.901836	1.29003	0.232369	0.549388	-2.85985	0.230944	0.796334	0.605251	3.65618	0.0994149
2410004B18Rik	NM_025555	21.7718	17.955	15.8796	15.1917	16.6444	16.2259	-0.15153	0.672732	-0.317014	0.386166	-0.165484	0.65502
2410004I01Rik	NR_037963	0.232369	0.232369	0.232369	0.232369	0.232369	0.232369	0	1	0	1	0	1
2410004N09Rik	NR_038151	29.4871	22.8217	24.6831	44.8052	43.0346	45.8551	-0.236442	0.382858	-0.167087	0.531482	0.0693543	0.799637
2410004P03Rik	NM_001201333	0.799304	0.534071	0.876405	0.23238	0.576339	0.482031	0.830482	0.59003	-0.0936276	0.957412	-0.92411	0.54618
2410006H16Rik	NR_030738	189.696	178	226.606	212.555	257.153	287.266	0.0382457	0.805527	0.243575	0.111189	0.205329	0.175888
2410007B07Rik	NR_040539	0.232369	0.686596	0.45256	0.398397	0.232369	0.545176	2.79799	0.247849	2.76637	0.252289	-0.0316115	0.985556
2410012E07Rik	NR_045939	0.232369	0.415631	0.232369	0.255335	0.232369	0.232369	0	1	0	1	0	1
2410015M20Rik	NM_153152	39.0845	47.8695	51.6226	48.2728	55.542	51.0157	0.18521	0.441201	0.134314	0.577217	-0.0508963	0.827018
2410016O06Rik	NM_023633	9.06033	7.29114	9.26509	7.08213	6.84708	7.15664	-0.261797	0.624421	-0.108087	0.834866	0.15371	0.773752
2410017I17Rik	NR_033517	0.419776	0.304222	0.232369	0.352431	0.232369	0.298345	0	1	0	1	0	1
2410021H03Rik	NR_045428	0.407951	0.316518	0.232369	1.10531	0.631607	0.46417	-0.0618668	0.971898	-2.85985	0.226693	-2.79798	0.234989
2410088K16Rik	NR_040493	0.232369	0.232369	0.567097	0.592928	0.232369	0.232369	-2.85985	0.230944	-0.093614	0.957418	2.76624	0.243701
2410089E03Rik	NM_001162906	5.44859	5.12699	5.62088	4.86055	5.51918	5.54993	0.0644874	0.918659	0.15167	0.806415	0.0871827	0.885368
2410114N07Rik	NR_040652	1.1238	0.851725	0.71572	0.779047	0.909255	0.359348	-0.0665565	0.96033	-0.990666	0.518117	-0.92411	0.54618
2410124H12Rik	NM_029740	0.232369	0.232369	0.232369	0.232369	0.232369	0.232369	0	1	0	1	0	1
2410127L17Rik	NM_026120	10.1596	8.85341	8.56655	7.69445	7.96478	7.92019	-0.153048	0.758348	-0.189801	0.702777	-0.0367529	0.941863
2410131K14Rik	NM_001081236	4.42399	6.07809	5.88145	5.56968	5.29142	5.86224	0.0645026	0.918641	0.151683	0.806399	0.0871808	0.88537
2410137M14Rik	NM_029747	0.232369	0.232369	0.232369	0.232369	0.232369	0.232369	0	1	0	1	0	1
2500004C02Rik	NR_040318	3.31118	4.25133	2.90545	3.50362	4.44852	2.31049	0.118059	0.873136	-0.578237	0.482466	-0.696296	0.38295
2510002D24Rik	NM_001033164	22.7726	22.6191	26.2422	26.0774	24.9373	24.2646	-0.101397	0.747702	-0.0797233	0.798652	0.0216738	0.944943
2510003E04Rik	NM_028197	11.0107	12.5097	11.5333	7.97294	11.2338	11.9999	0.262989	0.562512	0.2262	0.618479	-0.0367889	0.931842
2510009E07Rik	NM_001001881	5.06208	6.14924	6.40946	3.57804	6.53846	5.56969	0.451632	0.468384	0.301148	0.635097	-0.150484	0.795808
2510039O18Rik	NM_029841	28.4584	28.9041	29.8858	26.4067	32.4987	29.9203	0.103532	0.724512	0.0428373	0.884461	-0.0606946	0.83269
2610001J05Rik	NR_024619	9.85232	12.5367	11.7061	9.66581	10.1522	9.69677	0.128646	0.776466	0.0280943	0.951055	-0.100552	0.820451
2610002J02Rik	NM_001190445	13.9201	17.0776	14.1728	20.1226	26.0786	28.1896	0.265683	0.447231	0.195839	0.577329	-0.069844	0.834137
2610002M06Rik	NM_025921	6.30705	6.24664	7.54933	5.85911	5.48075	5.7318	-0.194759	0.747481	0.111764	0.845121	0.306523	0.599364
2610005L07Rik	NR_028428	12.6476	17.3434	15.9683	17.2337	14.9459	12.031	0.021017	0.956292	-0.207627	0.599124	-0.228644	0.556952
2610008E11Rik	NM_001004362	9.27546	9.96194	7.4372	6.88938	7.53842	8.59844	0.0969697	0.847634	-0.107825	0.835257	-0.204795	0.684675
2610015P09Rik	NM_027801	3.10985	2.94952	3.43593	2.26862	3.47138	2.63953	0.185469	0.82821	0.149428	0.861199	-0.0360418	0.964866
2610016A17Rik	NR_045347	0.232369	0.232369	0.232369	0.232369	0.232369	0.232369	0	1	0	1	0	1
2610020C07Rik	NR_038156	0.659009	1.0262	1.58506	1.17695	1.19105	0.872919	-0.0665565	0.96033	0.445519	0.716632	0.512075	0.675739
2610020H08Rik	NM_028129	7.00539	8.08378	6.52412	8.28601	7.41455	4.4832	-0.0712226	0.893955	-0.54958	0.338143	-0.478358	0.404547
2610028E06Rik	NR_015560	0.305727	0.274558	0.232369	0.255867	0.259057	0.258194	0	1	0	1	0	1
2610028H24Rik	NM_029816	0.232369	0.232369	0.290771	0.232369	0.232369	0.232369	0	1	0	1	0	1
2610034B18Rik	NM_027420	0.232369	0.232369	0.255361	0.252182	0.232369	0.254144	0	1	0	1	0	1
2610034M16Rik	NM_027001	0.232369	0.232369	0.232369	0.232369	0.232369	0.232369	0	1	0	1	0	1
2610035D17Rik	NR_015556	1.12631	1.28917	0.370826	10.6008	1.64167	1.12405	-2.01244	0.0135618	-3.48364	0.000659631	-1.47119	0.29618
2610035F20Rik	NR_045046	0.232369	0.232369	0.232369	0.232369	0.232369	0.232369	0	1	0	1	0	1
2610037D02Rik	NR_040423	0.804639	0.405241	0.613183	0.531148	0.394887	0.377053	-3.7569	0.0904406	-0.990666	0.518117	2.76624	0.243701
2610044O15Rik8	NM_153780	9.40251	12.2428	12.6088	9.45439	10.0501	10.0701	0.215723	0.645561	0.242408	0.601694	0.0266844	0.951972
2610203C20Rik	NR_015483	0.232369	0.232369	0.232369	0.232369	0.232369	0.232369	0	1	0	1	0	1
2610203C22Rik	NR_015470	0.232369	0.232369	0.232369	0.232369	0.31797	0.232369	0	1	0	1	0	1
2610206C17Rik	NR_038175	0.491394	0.791	0.473082	0.854661	1.5281	0.916291	1.37772	0.331494	-0.0934763	0.957471	-1.47119	0.29618
2610301B20Rik	NM_026005	2.91981	3.96138	4.46613	2.00532	3.63108	3.81408	0.590653	0.460373	0.554363	0.488496	-0.0362901	0.959572
2610305D13Rik	NM_145078	0.352455	0.232369	0.460283	0.240783	0.247492	0.253913	0	1	0	1	0	1
2610306M01Rik	NR_028298	1.82595	1.75984	1.32934	2.33567	1.95016	2.15438	-0.069175	0.944109	-0.499974	0.634358	-0.430799	0.681769
2610307P16Rik	NR_045053	0.883632	0.389604	0.64816	0.460225	0.232394	0.363648	-2.85986	0.230943	-0.0936276	0.957412	2.76624	0.243701
2610316D01Rik	NR_045172	0.232369	0.232369	0.232369	0.232369	0.232369	0.232369	0	1	0	1	0	1
2610318N02Rik	NM_183287	0.878162	1.51459	2.63291	1.17434	0.903637	1.00374	0.480666	0.695438	0.840765	0.465984	0.360099	0.731951
2610507B11Rik	NM_001002004	30.6447	30.7972	31.1044	30.5807	30.4903	29.8102	-0.0952128	0.738679	-0.132188	0.643252	-0.0369754	0.897253
2610507I01Rik	NR_037964	7.36751	3.02465	4.12865	9.20661	6.79009	6.57754	-0.740378	0.200245	-0.641333	0.256436	0.0990447	0.87528
2610524H06Rik	NM_181075	10.1732	16.9615	16.4823	14.8797	12.6088	16.3254	#N/A	#N/A	#N/A	#N/A	#N/A	#N/A
2610528A11Rik	NM_001206684	0.232369	0.232369	0.232369	0.232369	0.232369	0.232369	0	1	0	1	0	1
2610528J11Rik	NM_025572	0.232369	0.232369	0.232369	0.232369	0.232369	0.232369	0	1	0	1	0	1
2700029M09Rik	NM_028299	23.9508	30.2093	34.0852	25.177	27.9942	30.5761	0.170746	0.573089	0.297591	0.314873	0.126846	0.656965
2700038G22Rik	NR_045042	0.23512	2.28347	3.55255	2.26192	2.54135	1.91893	1.18672	0.279509	1.40575	0.18231	0.219023	0.797484
2700046A07Rik	NR_037693	0.232369	0.232369	0.232369	0.252706	0.232369	0.232369	0	1	0	1	0	1
2700046G09Rik	NR_033198	0.30055	0.232369	0.232369	0.232369	0.294381	0.232369	0	1	0	1	0	1
2700049A03Rik	NM_001163378	1.88481	0.896116	3.25378	1.04056	2.24954	1.77097	-0.0682873	0.951501	0.601846	0.548158	0.670133	0.502746
2700054A10Rik	NR_045437	2.61611	3.45031	1.83573	2.63095	3.13106	2.83877	-0.0700942	0.931805	-0.361071	0.672293	-0.290977	0.733075
2700060E02Rik	NM_026528	57.3602	62.4688	70.0881	68.1044	60.7543	66.4243	-0.0950992	0.663079	0.0125385	0.953401	0.107638	0.616846
2700062C07Rik	NM_026529	6.2671	10.3834	11.7785	7.64723	8.51922	10.855	0.364904	0.478029	0.601497	0.222091	0.236593	0.605675
2700069I18Rik	NR_045905	1.22145	2.25438	1.10478	0.429755	0.443057	1.23567	0.830484	0.590029	0.79632	0.605257	-0.0341637	0.979571
2700070H01Rik	NR_046019	0.874247	0.932896	1.1255	0.93483	0.928697	0.741015	-0.0665565	0.96033	-0.100718	0.939944	-0.0341618	0.979572
2700073G19Rik	NM_001013372	0.721955	0.340453	0.98883	0.893024	0.336677	0.895807	#N/A	#N/A	#N/A	#N/A	#N/A	#N/A
2700081O15Rik	NM_175381	0.641886	0.585645	0.955442	0.670997	0.362731	0.718943	-0.958917	0.532501	-0.100718	0.939944	0.858199	0.575827
2700089E24Rik	NM_001163445	12.522	14.9266	16.5534	9.71647	12.8411	15.933	0.210408	0.616136	0.409229	0.311999	0.198821	0.607163
2700089I24Rik	NR_045308	0.353104	0.290232	0.232369	0.329055	0.34218	0.33863	0	1	0	1	0	1
2700094K13Rik	NM_001033166	27.5628	25.7635	25.1039	24.3967	24.0021	37.1676	-0.128201	0.677809	0.144968	0.623346	0.273169	0.35852
2700097O09Rik	NM_028314	2.98391	2.46363	0.919573	1.32247	1.31998	1.94353	-0.464978	0.65854	-0.499988	0.634349	-0.03501	0.97507
2700099C18Rik	NR_024720	1.44449	2.53413	3.61165	1.04737	1.48042	2.48677	0.876457	0.447204	1.40573	0.182315	0.529276	0.555857
2810001G20Rik	NR_033780	4.51967	6.43023	3.0409	4.50995	5.8577	4.56244	0.18821	0.761043	-0.422986	0.533634	-0.611197	0.347874
2810002D19Rik	NR_027831	5.25384	2.87778	3.97266	4.36106	3.78845	4.07835	-0.425768	0.553606	-0.273643	0.694479	0.152125	0.836825
2810004N23Rik	NM_025615	12.2923	21.5977	17.8549	15.8179	14.7564	14.7262	0.328447	0.383963	0.127134	0.742471	-0.201312	0.579562
2810006K23Rik	NM_001134717	6.35876	7.69559	6.72833	7.08604	7.24573	8.05431	0.132891	0.809942	0.096316	0.861632	-0.0365752	0.945398
2810007J24Rik	NM_001199306	0.232369	0.232369	0.232369	0.232369	0.232369	0.232369	0	1	0	1	0	1
2810008D09Rik	NR_027059	31.0348	23.7098	17.1313	28.9115	35.786	26.5802	-0.0718336	0.803252	-0.554108	0.0715701	-0.482274	0.116965
2810013P06Rik	NR_045268	7.32829	7.2273	7.29571	7.00529	8.34743	7.16932	0.0272191	0.960022	-0.107787	0.845096	-0.135006	0.803525
2810021J22Rik	NM_172403	3.40804	5.99376	5.19934	3.70911	4.66066	4.44263	0.569379	0.407165	0.248244	0.730101	-0.321135	0.6194
2810025M15Rik	NR_027984	0.232369	0.56438	0.232369	0.252182	0.412391	0.27592	2.79799	0.247849	0	1	-2.79799	0.234989
2810029C07Rik	NR_045295	0.680262	0.715346	1.50707	0.781594	0.639735	1.07004	-0.0665565	0.96033	0.445519	0.716632	0.512075	0.675739
2810032G03Rik	NR_015579	0.232369	0.232369	0.232369	0.232369	0.232369	0.232369	0	1	0	1	0	1
2810047C21Rik1	NR_015598	0.402467	0.362802	0.580128	0.593342	0.232369	0.397046	#N/A	#N/A	#N/A	#N/A	#N/A	#N/A
2810049E08Rik	NR_036594	0.232369	0.232369	0.232369	0.254212	0.331601	0.232369	0	1	0	1	0	1
2810055G20Rik	NR_015543	0.232369	0.232369	0.232369	0.232369	0.232369	0.232369	0	1	0	1	0	1
2810403A07Rik	NM_028814	27.119	23.0805	19.2405	27.3639	24.1761	22.8778	-0.271424	0.381479	-0.469726	0.139116	-0.198302	0.544491
2810403D21Rik	NR_015493	0.782794	0.701339	0.687045	0.550715	0.677365	0.824463	-0.0665565	0.96033	-0.100718	0.939944	-0.0341618	0.979572
2810404M03Rik	NR_045497	0.232369	0.232369	0.232369	0.232369	0.232369	0.232369	0	1	0	1	0	1
2810405F15Rik	NR_033447	0.232369	0.232369	0.232369	0.246952	0.232369	0.232369	0	1	0	1	0	1
2810408A11Rik	NM_027419	0.86555	1.35037	1.34726	1.60677	1.08105	0.936296	-0.615494	0.615505	-0.649656	0.595584	-0.0341618	0.979572
2810408I11Rik	NR_038009	0.232369	3.27662	0.858436	0.232369	0.582505	0.486484	4.63336	0.0210548	2.76624	0.252305	-1.86712	0.158381
2810408M09Rik	NM_001007581	9.6679	12.5781	10.1225	11.1963	11.1708	11.9311	0.119771	0.787214	-0.0414871	0.926954	-0.161258	0.7132
2810410L24Rik	NR_030682	0.493118	0.357335	0.383815	0.597788	0.528813	0.547919	-0.0618668	0.971898	-0.0934763	0.957471	-0.0316095	0.985557
2810417H13Rik	NM_026515	1.41151	4.72964	9.98924	2.1847	1.90384	4.41244	1.10974	0.231982	2.05573	0.00945321	0.94599	0.144833
2810428I15Rik	NM_025577	33.215	31.5358	32.893	34.1361	32.0993	30.7839	-0.137747	0.620468	-0.174781	0.529784	-0.0370337	0.895061
2810433D01Rik	NR_033474	0.232369	0.232369	0.232369	0.232369	0.232369	0.232369	0	1	0	1	0	1
2810442N19Rik	NR_040562	0.232369	0.232369	0.232369	0.259802	0.356999	0.232369	0	1	0	1	0	1
2810454H06Rik	NR_029441	0.550111	0.554846	0.336585	0.404498	0.57236	0.495571	0.830482	0.59003	-2.85986	0.226692	-3.69035	0.0932513
2810459M11Rik	NM_001144993	0.31874	0.330209	0.385602	0.232369	0.423483	0.260011	0	1	0	1	0	1
2810468N07Rik	NR_045176	0.232369	0.232369	0.232369	0.335156	0.310195	0.232369	0	1	0	1	0	1
2810471M01Rik	NR_045906	0.446388	0.405271	0.444342	0.444881	0.391763	0.380932	0	1	0	1	0	1
2810474O19Rik	NM_026054	84.1403	107.111	71.5078	65.8129	56.1699	59.5999	0.0478018	0.812822	-0.293721	0.159923	-0.341523	0.0976611
2900005J15Rik	NR_027851	1.06268	1.25929	1.85026	1.55149	1.98634	1.90608	-0.0682738	0.95151	0.291964	0.781633	0.360238	0.731856
2900008C10Rik	NR_045434	3.02927	1.69466	3.02843	3.65033	2.69911	2.99236	-0.542325	0.510353	-0.323166	0.682383	0.219159	0.797365
2900009J06Rik	NR_045298	0.232369	0.232369	0.232369	0.232369	1.60326	0.232369	3.69034	0.102414	0	1	-3.69034	0.0932515
2900011O08Rik	NM_144518	0.232369	0.232369	0.232369	0.241488	0.232369	0.232369	0	1	0	1	0	1
2900026A02Rik	NM_172884	2.01078	1.68386	2.35707	1.97185	2.26251	2.61861	-0.069175	0.944109	0.205303	0.826769	0.274478	0.769506
2900041M22Rik	NR_015489	0.791005	1.05616	0.272303	1.10989	0.935877	0.610575	-0.0665565	0.96033	-0.990529	0.51817	-0.923972	0.546234
2900052N01Rik	NR_015605	0.232369	0.25209	0.270609	0.237861	0.269795	0.232369	0	1	0	1	0	1
2900055J20Rik	NR_045177	0.232369	0.232369	0.232369	0.232369	0.232369	0.232369	0	1	0	1	0	1
2900057B20Rik	NR_045365	0.232369	0.232369	0.232369	0.232369	0.232369	0.232369	0	1	0	1	0	1
2900060B14Rik	NR_027901	2.72535	1.78558	1.39073	1.13075	1.81955	0.451781	-0.0691885	0.944099	-1.93631	0.143092	-1.86712	0.158381
2900076A07Rik	NR_045299	7.46747	6.01151	3.17394	4.6231	5.71607	3.68158	-0.0710513	0.904604	-0.870622	0.194615	-0.799571	0.233846
2900079G21Rik	NR_033431	0.232369	0.405637	0.232369	0.280622	0.232369	0.232369	0	1	0	1	0	1
2900092C05Rik	NM_028434	0.232369	0.232369	0.232369	0.232369	0.232369	0.232369	0	1	0	1	0	1
2900092D14Rik	NR_027891	0.315967	0.346692	0.309337	0.325939	0.373172	0.298497	0	1	0	1	0	1
2900097C17Rik	NR_024329	31.5557	36.9167	35.557	26.4943	28.575	35.746	#N/A	#N/A	#N/A	#N/A	#N/A	#N/A
3000002C10Rik	NR_033215	11.2106	12.7306	16.2367	12.0225	15.1492	14.1285	0.21043	0.6161	0.272435	0.509868	0.0620046	0.875264
3010001F23Rik	NR_045451	0.232369	0.232369	0.232369	0.232369	0.232369	0.232369	0	1	0	1	0	1
3010026O09Rik	NM_026543	1.01743	2.03836	2.46969	3.20816	3.65971	3.31862	0.496291	0.581393	0.205317	0.826758	-0.290975	0.733077
3100003L05Rik	NR_045907	0.232369	0.232369	0.232369	0.232369	0.232369	0.232369	0	1	0	1	0	1
3110001I22Rik	NM_025653	5.69871	3.8033	4.70178	5.27571	4.61518	5.725	-0.355653	0.582429	-0.107386	0.861908	0.248267	0.701105
3110002H16Rik	NM_029623	30.3125	29.4062	27.6892	33.4305	29.3498	23.2797	-0.190773	0.506848	-0.412955	0.16173	-0.222182	0.45937
3110007F17Rik	NM_028426	0.642881	0.232369	1.05893	0.835064	0.232369	0.232369	#N/A	#N/A	#N/A	#N/A	#N/A	#N/A
3110009E18Rik	NM_028439	7.45127	7.56834	7.61288	10.893	6.4806	9.3017	-0.430096	0.408366	-0.189632	0.703027	0.240464	0.648358
3110009F21Rik	NR_045466	0.232369	0.232369	0.232369	0.246211	0.232369	0.232369	0	1	0	1	0	1
3110015C05Rik	NR_045908	0.232369	0.296341	0.232369	0.232369	0.232369	0.291109	0	1	0	1	0	1
3110021A11Rik	NR_030776	0.232369	0.232369	0.232369	0.232369	0.376095	0.232369	0	1	0	1	0	1
3110021N24Rik	NM_001254730	0.232369	0.232369	0.232369	0.232369	0.232369	0.232369	0	1	0	1	0	1
3110035E14Rik	NM_178399	0.232369	0.232369	0.232369	0.24552	0.292115	0.232369	0	1	0	1	0	1
3110039I08Rik	NR_040725	0.232369	0.232369	0.232369	0.232369	0.232369	0.232369	0	1	0	1	0	1
3110039M20Rik	NR_026733	0.232369	0.232369	0.232369	0.232369	0.232369	0.232369	0	1	0	1	0	1
3110040N11Rik	NM_026077	11.4103	15.6206	17.5916	18.3454	15.5162	15.4844	0.0696801	0.856899	0.0768091	0.841397	0.00712898	0.984842
3110043O21Rik	NM_001081343	5.02649	3.93366	4.35303	4.28776	5.14333	3.87575	-0.0707283	0.916934	-0.273643	0.694479	-0.202915	0.770777
3110045C21Rik	NR_040438	0.232369	0.282804	0.52576	0.379851	0.232369	0.232369	0	1	2.76624	0.252305	2.76624	0.243701
3110052M02Rik	NM_001166497	5.26497	7.51324	4.17466	3.97041	6.13319	3.06533	0.557235	0.362772	-0.462017	0.520158	-1.01925	0.115657
3110056K07Rik	NR_045056	6.86386	7.8629	7.97326	6.69284	4.99233	5.95846	-0.176773	0.752792	-0.107919	0.844911	0.0688541	0.902333
3110057O12Rik	NM_026622	3.2192	4.32667	4.51028	4.87041	3.28973	3.34167	-0.258963	0.726002	-0.106974	0.881293	0.151988	0.836967
3110062M04Rik	NM_199145	1.9945	3.17283	1.82464	2.99744	2.69962	2.97193	0.185483	0.828198	-0.105494	0.905721	-0.290977	0.733075
3110070M22Rik	NR_027974	0.444438	0.486459	0.232369	0.359739	0.232369	0.372354	0	1	0	1	0	1
3110079O15Rik	NM_028473	0.232369	0.232369	0.232369	0.232369	0.232369	0.232369	0	1	0	1	0	1
3110082I17Rik	NM_028469	1.9715	2.48358	2.42774	3.39079	3.29114	2.51297	-0.0697178	0.937635	-0.105494	0.905721	-0.0357761	0.967931
3110082J24Rik	NM_001256263	0.232369	0.232369	0.232369	0.232369	0.232369	0.232369	0	1	0	1	0	1
3110099E03Rik	NR_030712	0.232369	0.232369	0.232369	0.232369	0.232369	0.232369	0	1	0	1	0	1
3200001D21Rik	NR_045888	0.279495	0.571158	0.385651	0.317283	0.446682	0.315323	2.79799	0.247849	0	1	-2.79799	0.234989
3300002I08Rik	NM_027017	1.36327	1.53768	0.950087	4.6317	1.83125	1.86697	-0.635522	0.479398	-1.06632	0.265451	-0.430799	0.681769
3300005D01Rik	NR_045081	0.282356	0.232369	0.232369	0.581448	0.544487	0.5344	-0.0618668	0.971898	-0.0934763	0.957471	-0.0316095	0.985557
3425401B19Rik	NM_001195097	0.34132	0.317564	0.328172	0.317539	0.317765	0.314832	0	1	0	1	0	1
3632451O06Rik	NM_026142	0.232369	0.232369	0.232369	0.247789	0.232369	0.232369	0	1	0	1	0	1
3632454L22Rik	NR_040283	0.471187	0.62302	0.561469	0.553768	0.517247	0.620552	0.830496	0.590025	0.796334	0.605251	-0.0341618	0.979572
3830406C13Rik	NM_178141	6.14375	9.64359	9.13046	6.50445	7.75742	8.82821	0.393262	0.457987	0.356554	0.501128	-0.0367079	0.940382
3830408C21Rik	NR_015471	0.666149	0.648155	0.581733	0.579745	0.547993	0.690504	-0.0665565	0.96033	-0.100718	0.939944	-0.0341618	0.979572
3830417A13Rik	NM_027512	0.232369	0.232369	0.232369	0.232369	0.232369	0.232369	0	1	0	1	0	1
3930402G23Rik	NR_030715	0.232369	0.303434	0.232369	0.269477	0.266085	0.232369	0	1	0	1	0	1
4430402I18Rik	NM_198651	0.232369	0.304683	0.255739	0.232369	0.232369	0.232369	0	1	0	1	0	1
4632415L05Rik	NR_027985	5.41521	5.66948	5.33598	4.91507	5.59072	4.59908	0.18821	0.761043	-0.107287	0.867986	-0.295498	0.632633
4632427E13Rik	NR_015510	0.653765	0.838242	0.819774	1.16038	0.998902	0.510529	-0.0665565	0.96033	-0.100718	0.939944	-0.0341618	0.979572
4632428C04Rik	NR_033631	0.232369	0.253482	0.334718	0.250008	0.312505	0.368075	0	1	0	1	0	1
4632428N05Rik	NM_028732	32.2528	34.77	27.7587	30.879	38.1213	28.2247	0.14019	0.609399	-0.278184	0.336548	-0.418374	0.136441
4732416N19Rik	NR_015615	0.514714	0.773633	0.494752	1.02374	1.00276	0.356618	-0.0665565	0.96033	-3.7569	0.0875239	-3.69035	0.0932513
4732456N10Rik	NM_177717	0.232369	0.232369	0.232369	0.232369	0.232369	0.232369	0	1	0	1	0	1
4732471J01Rik	NR_015569	0.930953	1.26468	0.665166	1.23469	0.973639	1.10339	-0.0665565	0.96033	-0.100718	0.939944	-0.0341618	0.979572
4732490B19Rik	NR_040276	0.232369	0.232369	0.374507	0.337357	0.272115	0.27083	0	1	0	1	0	1
4732491K20Rik	NR_045290	0.298346	0.32723	0.232369	0.318227	0.412392	0.363023	0	1	0	1	0	1
4831440E17Rik	NR_030700	0.818303	0.508984	0.498687	0.68965	0.639777	0.668565	-0.0665565	0.96033	-0.990529	0.51817	-0.923972	0.546234
4833403I15Rik	NM_029008	0.232369	0.263517	0.232369	0.232369	0.232369	0.232369	0	1	0	1	0	1
4833412C05Rik	NR_045954	0.232369	0.232369	0.232369	0.232369	0.232369	0.232369	0	1	0	1	0	1
4833417C18Rik	NR_045187	1.48782	2.2599	1.37809	2.25702	1.63198	1.60469	0.327517	0.755888	-0.103282	0.926657	-0.430799	0.681769
4833418N02Rik	NR_015506	0.712645	0.303192	0.438363	0.809285	0.501181	0.492493	-0.958919	0.5325	-3.7569	0.0875239	-2.79798	0.234989
4833419F23Rik	NR_040328	1.39013	0.648518	1.44276	2.20256	0.495619	0.741853	-1.50785	0.285372	-0.649656	0.595584	0.858199	0.575827
4833420G17Rik	NM_026127	23.6765	24.3464	22.1579	25.5325	27.7098	19.3261	-0.015367	0.960288	-0.394069	0.224632	-0.378702	0.239389
4833422C13Rik	NR_015501	0.829788	1.01964	0.856949	1.09667	1.42098	1.11966	-0.0665565	0.96033	-0.100718	0.939944	-0.0341618	0.979572
4833423E24Rik	NM_001081664	0.232369	0.232369	0.232369	0.245613	0.232369	0.232369	0	1	0	1	0	1
4833427F10Rik	NR_045459	0.527865	0.401696	0.244308	0.339113	0.337535	0.492442	-2.85986	0.230943	-2.85986	0.226692	0	1
4833427G06Rik	NM_177702	0.232369	0.232369	0.232369	0.232369	0.232369	0.232369	0	1	0	1	0	1
4833428L15Rik	NR_040732	0.232369	0.232369	0.232369	0.232369	0.232369	0.232369	0	1	0	1	0	1
4833439L19Rik	NM_133797	6.63253	7.00532	11.1725	9.9159	10.5568	9.86348	0.0103728	0.983369	0.194046	0.686299	0.183673	0.698255
4921501E09Rik	NM_001009544	0.232369	0.232369	0.232369	0.232369	0.232369	0.232369	0	1	0	1	0	1
4921504E06Rik	NM_027600	0.232369	0.232369	0.232369	0.232369	0.232369	0.232369	0	1	0	1	0	1
4921506M07Rik	NM_001037743	0.232369	0.232369	0.232369	0.232369	0.232369	0.232369	0	1	0	1	0	1
4921507L20Rik	NR_045827	0.814695	1.31382	1.11175	1.25247	1.42405	0.744886	-0.0665565	0.96033	-0.100718	0.939944	-0.0341618	0.979572
4921507P07Rik	NM_027564	0.623356	0.673272	0.403354	0.655984	0.818078	0.414548	-0.0665565	0.96033	-3.7569	0.0875239	-3.69035	0.0932513
4921508D12Rik	NR_045802	0.232369	0.232369	0.232369	0.232369	0.232369	0.232369	0	1	0	1	0	1
4921509C19Rik	NM_198655	0.232369	0.232369	0.232369	0.253477	0.232369	0.232369	#N/A	#N/A	#N/A	#N/A	#N/A	#N/A
4921509O07Rik	NR_045501	0.232369	0.232369	0.232369	0.290476	0.232369	0.232369	0	1	0	1	0	1
4921511C10Rik	NR_045502	0.232369	0.568035	0.232369	0.559547	0.657044	0.369352	0.830496	0.590025	-2.85985	0.226693	-3.69035	0.0932513
4921511C20Rik	NR_003646	0.232369	0.232369	0.232369	0.232369	0.232369	0.232369	0	1	0	1	0	1
4921511H03Rik	NM_027603	0.232369	0.232369	0.232369	0.232369	0.232369	0.232369	0	1	0	1	0	1
4921511I17Rik	NR_045829	0.40471	0.562753	0.953076	0.577402	0.624238	0.573652	0.830496	0.590025	0.796334	0.605251	-0.0341618	0.979572
4921513I03Rik	NR_038000	0.232369	0.266593	0.232369	0.36104	0.232369	0.232369	0	1	0	1	0	1
4921515E04Rik	NR_045711	0.465093	0.429414	0.437826	0.589574	0.750951	0.529365	-0.0618668	0.971898	-0.0934763	0.957471	-0.0316095	0.985557
4921517D22Rik	NM_183290	0.249043	0.248351	0.302097	0.279103	0.247534	0.254381	0	1	0	1	0	1
4921524J17Rik	NM_025722	9.41419	10.6749	16.193	11.0238	10.5897	8.88608	0.0650008	0.887064	0.210871	0.635376	0.14587	0.737232
4921524L21Rik	NM_027598	0.232369	0.232369	0.232369	0.232369	0.232369	0.232369	0	1	0	1	0	1
4921525O09Rik	NR_045061	1.22236	0.737439	1.30075	0.826964	0.697097	1.45501	-0.0665565	0.96033	-0.100718	0.939944	-0.0341618	0.979572
4921530L21Rik	NM_025733	0.232369	0.232369	0.232369	0.232369	0.232369	0.232369	0	1	0	1	0	1
4921531C22Rik	NR_033782	0.98116	0.977703	0.928222	0.797415	1.28012	1.27161	-0.0665565	0.96033	-0.100718	0.939944	-0.0341618	0.979572
4921531P14Rik	NR_045361	0.232369	0.232369	0.232369	0.232369	0.232369	0.232369	0	1	0	1	0	1
4921533I20Rik	NR_033607	0.232369	0.232369	0.232369	0.232369	0.232369	0.232369	0	1	0	1	0	1
4921536K21Rik	NM_026150	0.232369	0.25182	0.232369	0.249297	0.232369	0.339533	0	1	0	1	0	1
4921539E11Rik	NM_001163494	0.232369	0.232369	0.232369	0.287078	0.232369	0.292491	0	1	0	1	0	1
4922502D21Rik	NM_199034	0.232369	0.232369	0.232369	0.361984	0.297795	0.232369	0	1	0	1	0	1
4922502H24Rik	NR_046187	0.232369	0.232369	0.232369	0.232369	0.232369	0.232369	0	1	0	1	0	1
4922502N22Rik	NR_045149	0.232369	0.232369	0.232369	0.356909	0.232369	0.232369	0	1	0	1	0	1
4930401C15Rik	NR_045349	0.232369	0.232369	0.232369	0.232369	0.232369	0.232369	0	1	0	1	0	1
4930401O10Rik	NR_045942	0.232369	0.232369	0.232369	0.232369	0.232369	0.232369	0	1	0	1	0	1
4930401O12Rik	NR_045957	0.232369	0.232369	0.232369	0.232369	0.232369	0.232369	0	1	0	1	0	1
4930402F06Rik	NM_001080709	0.232369	0.232369	0.232369	0.265956	0.232369	0.232369	0	1	0	1	0	1
4930402F11Rik	NR_045940	0.232369	0.291358	0.232369	0.232369	0.456265	0.232369	0	1	0	1	0	1
4930402H24Rik	NM_029432	5.24013	4.58772	4.85957	4.41118	4.5311	4.28318	0.0786306	0.905424	-0.107168	0.874413	-0.185798	0.778688
4930404A05Rik	NR_040495	0.232369	0.232369	0.232369	0.309592	0.232369	0.232369	0	1	0	1	0	1
4930404A10Rik	NM_029105	0.232369	0.232369	0.232369	0.248797	0.232369	0.232369	0	1	0	1	0	1
4930404H11Rik	NR_045941	0.232369	0.232369	0.232369	0.232369	0.232369	0.232369	0	1	0	1	0	1
4930404I05Rik	NR_028368	1.30833	3.56901	1.34989	3.55222	2.6501	2.12632	0.402267	0.625849	-0.810758	0.416941	-1.21302	0.189526
4930404N11Rik	NM_001014836	5.61998	3.86638	2.27214	4.46693	4.22506	4.71069	-0.386844	0.569327	-0.611239	0.38307	-0.224395	0.761209
4930405A10Rik	NR_046307	0.232369	0.232369	0.232369	0.232369	0.232369	0.232369	0	1	0	1	0	1
4930405A21Rik	NR_040505	0.603958	0.469819	0.692793	0.281964	0.682991	0.61392	-0.0618804	0.971892	0.79632	0.605257	0.858201	0.575826
4930405D11Rik	NR_045956	0.232369	0.232369	0.232369	0.232369	0.232369	0.232369	0	1	0	1	0	1
4930405J17Rik	NR_045350	0.232369	0.232369	0.232369	0.232369	0.232369	0.232369	0	1	0	1	0	1
4930406D18Rik	NR_040543	0.232369	0.232369	0.232369	0.232369	0.232369	0.232369	0	1	0	1	0	1
4930407I10Rik	NM_001166475	0.232369	0.232369	0.232369	0.245536	0.232369	0.232369	0	1	0	1	0	1
4930412B13Rik	NR_040631	0.232369	0.232369	0.232369	0.232369	0.232369	0.232369	0	1	0	1	0	1
4930412C18Rik	NR_030693	0.232369	0.232369	0.268644	0.232369	0.232369	0.232369	0	1	0	1	0	1
4930412O13Rik	NR_024257	0.372883	0.281345	0.303594	0.32955	0.255605	0.378524	0	1	0	1	0	1
4930413E15Rik	NR_040694	0.232369	0.232369	0.232369	0.232369	0.232369	0.232369	0	1	0	1	0	1
4930413F20Rik	NR_045883	0.232369	0.232369	0.232369	0.232369	0.232369	0.377376	0	1	0	1	0	1
4930413G21Rik	NR_045614	4.19885	7.91464	7.41448	7.5512	7.07562	7.10637	0.246929	0.660995	0.111922	0.844907	-0.135008	0.803522
4930413M19Rik	NR_045759	0.232369	0.232369	0.232369	0.232369	0.232369	0.232369	0	1	0	1	0	1
4930414L22Rik	NR_046011	8.30735	7.7008	4.3662	4.99719	4.81936	4.99529	-0.0711287	0.900885	-0.629798	0.310952	-0.55867	0.368897
4930414N06Rik	NR_040294	5.05868	3.35499	1.80215	2.7446	3.08562	3.41818	-0.47576	0.534377	-0.766737	0.336559	-0.290977	0.733075
4930415F15Rik	NM_028669	0.321599	0.574484	0.232369	0.303825	0.556995	0.389436	3.69035	0.102414	0	1	-3.69035	0.0932513
4930415L06Rik	NM_001033880	0.232369	0.232369	0.232369	0.232369	0.232369	0.232369	0	1	0	1	0	1
4930415O20Rik	NM_001201322	0.232369	0.232369	0.735392	0.340737	0.478526	0.232369	0	1	2.76624	0.252305	2.76624	0.243701
4930417O13Rik	NR_015527	12.8513	15.7611	21.3816	11.5954	16.2703	20.4563	0.282491	0.479703	0.601447	0.112252	0.318956	0.372752
4930417O22Rik	NR_045806	0.311435	0.383942	0.510807	0.358587	0.232369	0.540022	0	1	3.65618	0.105662	3.65618	0.0994149
4930419G24Rik	NR_040595	0.232369	0.232369	0.232369	0.232369	0.232369	0.232369	0	1	0	1	0	1
4930423M02Rik	NR_038183	0.232369	0.232369	0.232369	0.232369	0.232369	0.232369	0	1	0	1	0	1
4930425K10Rik	NR_038182	0.232369	0.232369	0.232369	0.232369	0.232369	0.232369	0	1	0	1	0	1
4930425O10Rik	NR_040545	0.232369	0.232369	0.232369	0.233319	0.232369	0.234342	0	1	0	1	0	1
4930426L09Rik	NR_024323	0.42343	0.378877	0.622987	0.507776	0.718935	0.602315	-0.0618668	0.971898	0.796334	0.605251	0.858201	0.575826
4930427A07Rik	NM_134041	1.70149	1.6969	3.52082	2.95712	2.20185	2.18481	-0.379972	0.685199	0.149306	0.861308	0.529278	0.555856
4930428D18Rik	NM_001033799	0.232369	0.232369	0.232369	0.232369	0.232369	0.232369	0	1	0	1	0	1
4930428E07Rik	NR_045943	0.232369	0.232369	0.232369	0.232369	0.232369	0.232369	0	1	0	1	0	1
4930428G15Rik	NR_040730	0.232369	0.232369	0.232369	0.232369	0.232369	0.232369	0	1	0	1	0	1
4930428O21Rik	NR_045871	0.232369	0.232369	0.262007	0.245139	0.522445	0.288509	2.79798	0.247849	0	1	-2.79798	0.234989
4930429B21Rik	NR_027966	0.428771	0.555091	0.493107	0.367181	0.640668	0.405227	3.69035	0.102414	0	1	-3.69035	0.0932513
4930429D17Rik	NR_040699	0.232369	0.232369	0.232369	0.232369	0.232369	0.232369	0	1	0	1	0	1
4930429F11Rik	NR_033463	0.232369	0.232369	0.232369	0.232369	0.232369	0.232369	0	1	0	1	0	1
4930429F24Rik	NR_040734	0.306819	0.232369	0.301555	0.232369	0.232369	0.330656	0	1	0	1	0	1
4930430A15Rik	NM_026248	0.232369	0.232369	0.232369	0.232369	0.232369	0.232369	0	1	0	1	0	1
4930430D24Rik	NM_001034856	0.232369	0.232369	0.232369	0.232369	0.232369	0.232369	#N/A	#N/A	#N/A	#N/A	#N/A	#N/A
4930430F08Rik	NM_175128	2.57673	3.89983	1.67108	2.96876	4.25546	2.31516	0.33509	0.662045	-0.671102	0.454776	-1.00619	0.230936
4930430F21Rik	NR_045186	0.232369	0.232369	0.232369	0.232369	0.232369	0.232369	0	1	0	1	0	1
4930430J02Rik	NR_040729	0.232369	0.232369	0.232369	0.232369	0.232369	0.232369	0	1	0	1	0	1
4930431P03Rik	NR_045059	3.72143	4.05123	4.61398	5.56567	5.80719	6.10423	-0.070836	0.912625	0.0280735	0.96454	0.0989096	0.875446
4930432J09Rik	NR_045953	0.232369	0.232369	0.232369	0.232369	0.232369	0.232369	0	1	0	1	0	1
4930432K21Rik	NM_001163752	0.792775	0.855492	0.815663	0.367218	0.239186	0.903268	-0.0618784	0.971893	0.79632	0.605257	0.858199	0.575827
4930432M17Rik	NM_001033814	0.232369	0.232369	0.232369	0.274871	0.232369	0.232369	0	1	0	1	0	1
4930433B08Rik	NR_040544	0.232369	0.232369	0.232369	0.232369	0.232369	0.232369	0	1	0	1	0	1
4930433I11Rik	NM_207248	0.232369	0.232369	0.232369	0.253948	0.232369	0.232369	0	1	0	1	0	1
4930433N12Rik	NR_027988	0.357126	0.272229	0.386952	0.565393	0.232369	0.30557	-2.85985	0.230944	-2.85985	0.226693	0	1
4930434J06Rik	NR_046274	0.232369	0.232369	0.232369	0.232369	0.232369	0.232369	0	1	0	1	0	1
4930435E12Rik	NM_029042	0.232369	0.232369	0.232369	0.232369	0.232369	0.232369	0	1	0	1	0	1
4930438E09Rik	NR_045961	0.232369	0.232369	0.232369	0.232369	0.232369	0.232369	0	1	0	1	0	1
4930440C22Rik	NR_040473	0.232369	0.232369	0.232369	0.232369	0.232369	0.232369	0	1	0	1	0	1
4930441J16Rik	NR_040501	0.232369	0.232369	0.232369	0.295236	0.232369	0.232369	0	1	0	1	0	1
4930442J19Rik	NR_040747	0.232369	0.232369	0.232369	0.232369	0.232369	0.232369	0	1	0	1	0	1
4930442L01Rik	NR_015596	0.232369	0.232369	0.232369	0.274849	0.232369	0.232369	0	1	0	1	0	1
4930443O20Rik	NR_040504	0.232369	0.232369	0.232369	0.232369	0.232369	0.232369	0	1	0	1	0	1
4930444F02Rik	NR_038034	0.232369	0.232369	0.232369	0.232369	0.307033	0.232369	0	1	0	1	0	1
4930444G20Rik	NM_053264	0.294893	0.452116	0.232369	0.539052	0.327148	0.436437	#N/A	#N/A	#N/A	#N/A	#N/A	#N/A
4930444M15Rik	NR_045660	0.232369	0.232369	0.232369	0.232369	0.232369	0.232369	0	1	0	1	0	1
4930444P10Rik	NM_001243238	0.232369	0.232369	0.232369	0.232369	0.232369	0.232369	0	1	0	1	0	1
4930447A16Rik	NM_029113	0.232369	0.232369	0.232369	0.386009	0.232369	0.232369	0	1	0	1	0	1
4930447C04Rik	NM_029444	0.232369	0.232369	0.232369	0.232369	0.232369	0.232369	0	1	0	1	0	1
4930447J18Rik	NR_045959	0.232369	0.232369	0.232369	0.232369	0.232369	0.232369	0	1	0	1	0	1
4930447K03Rik	NR_046184	0.527832	0.572217	0.671688	1.14332	0.554844	1.81864	-0.0665565	0.96033	0.445656	0.716553	0.512212	0.675662
4930447N08Rik	NR_045168	0.232369	0.232369	0.232369	0.232369	0.232369	0.232369	0	1	0	1	0	1
4930448C13Rik	NR_045960	0.232369	0.232369	0.232369	0.232369	0.232369	0.232369	0	1	0	1	0	1
4930448F12Rik	NR_046032	0.232369	0.232369	0.232369	0.232369	0.232369	0.232369	0	1	0	1	0	1
4930448H16Rik	NR_040700	0.232369	0.232369	0.232369	0.232369	0.232369	0.232369	0	1	0	1	0	1
4930448I06Rik	NR_040475	0.232369	0.232369	0.232369	0.285525	0.232369	0.232369	0	1	0	1	0	1
4930448I18Rik	NR_040696	0.232369	0.232369	0.232369	0.232369	0.232369	0.232369	0	1	0	1	0	1
4930448K20Rik	NR_004448	0.232369	0.232369	0.232369	0.232369	0.232369	0.232369	0	1	0	1	0	1
4930449E01Rik	NR_045921	0.232369	0.232369	0.232369	0.232369	0.456825	0.232369	0	1	0	1	0	1
4930449E18Rik	NR_045319	0.232369	0.232369	0.232369	0.232369	0.232369	0.232369	0	1	0	1	0	1
4930451I11Rik	NM_183131	0.232369	0.232369	0.232369	0.232369	0.232369	0.232369	0	1	0	1	0	1
4930452A19Rik	NR_045433	0.232369	0.232369	0.232369	0.232369	0.463221	0.232369	0	1	0	1	0	1
4930452B06Rik	NM_028934	0.674745	0.490471	0.46473	0.501915	0.757172	0.587858	-0.958919	0.5325	-0.990529	0.51817	-0.0316095	0.985557
4930452G13Rik	NR_045060	0.232369	0.232369	0.232369	0.411502	0.232369	0.232369	0	1	0	1	0	1
4930452N14Rik	NR_040629	0.232369	0.232369	0.232369	0.280326	0.232369	0.232369	0	1	0	1	0	1
4930453H23Rik	NM_001252013	0.232369	0.232369	0.232369	0.232369	0.232369	0.232369	0	1	0	1	0	1
4930453N24Rik	NM_026273	39.6576	37.4388	42.8082	30.5514	31.7019	39.6752	-0.113012	0.676435	0.115815	0.657463	0.228828	0.383535
4930455B14Rik	NR_045968	0.232369	0.232369	0.232369	0.232369	0.232369	0.232369	0	1	0	1	0	1
4930455C13Rik	NR_045352	7.10997	6.18857	9.14664	8.66296	8.35328	5.43593	-0.261773	0.624453	-0.298646	0.576417	-0.0368733	0.946694
4930455D15Rik	NR_045381	0.232369	0.232369	0.232369	0.232369	0.232369	0.232369	0	1	0	1	0	1
4930455F16Rik	NR_040572	0.232369	0.232369	0.232369	0.27152	0.232369	0.232369	0	1	0	1	0	1
4930455H04Rik	NR_040596	0.232369	0.232369	0.232369	0.232369	0.232369	0.232369	0	1	0	1	0	1
4930455J16Rik	NR_045469	0.232369	0.232369	0.232369	0.232369	0.232369	0.232369	0	1	0	1	0	1
4930456L15Rik	NR_045887	0.232369	0.42383	0.232369	0.232369	0.232369	0.232369	0	1	0	1	0	1
4930459L07Rik	NR_046190	0.232369	0.232369	0.232369	0.232369	0.232369	0.232369	0	1	0	1	0	1
4930461G14Rik	NR_040736	0.232369	0.232369	0.232369	0.232369	0.232369	0.232369	0	1	0	1	0	1
4930465K10Rik	NR_027978	0.232369	0.409896	0.232369	0.232369	0.232369	0.313872	0	1	0	1	0	1
4930465M20Rik	NR_045973	0.232369	0.232369	0.232369	0.232369	0.232369	0.232369	0	1	0	1	0	1
4930467D21Rik	NR_045981	0.232369	0.232369	0.232369	0.232369	0.232369	0.232369	0	1	0	1	0	1
4930467E23Rik	NM_001039553	0.293989	0.232369	0.232369	0.359847	0.288414	0.259485	0	1	0	1	0	1
4930467K11Rik	NR_045353	0.232369	0.232369	0.232369	0.232369	0.232369	0.232369	0	1	0	1	0	1
4930468A15Rik	NM_001201395	0.232369	0.232369	0.232369	0.232369	0.232369	0.232369	0	1	0	1	0	1
4930469G21Rik	NM_001195189	0.232369	0.232369	0.232369	0.232369	0.232369	0.232369	0	1	0	1	0	1
4930470H14Rik	NR_045764	29.2571	32.3651	17.4455	31.1477	46.0451	13.3362	0.30577	0.263671	-1.10486	0.000938886	-1.41063	8.42611e-06
4930470P17Rik	NR_027825	0.232369	0.232369	0.232369	0.232369	0.232369	0.232369	0	1	0	1	0	1
4930471C04Rik	NR_046192	0.232369	0.232369	0.30124	0.321393	0.232369	0.232369	0	1	0	1	0	1
4930471G03Rik	NR_015571	0.232369	0.232369	0.232369	0.443281	0.232369	0.232369	0	1	0	1	0	1
4930471M09Rik	NR_045980	0.232369	0.335796	0.232369	0.340381	0.232369	0.232369	0	1	0	1	0	1
4930473A02Rik	NR_040348	2.54965	2.9601	2.65028	2.86942	2.303	3.30949	-0.325293	0.703286	-0.106136	0.896873	0.219157	0.797367
4930473O22Rik	NR_045356	0.232369	0.232369	0.232369	0.232369	0.232369	0.232369	0	1	0	1	0	1
4930474G06Rik	NR_045398	0.331979	0.442421	0.294081	0.450405	0.486041	0.36095	0	1	0	1	0	1
4930474H20Rik	NR_045712	0.232369	0.232369	0.232369	0.232369	0.232369	0.232369	0	1	0	1	0	1
4930474M22Rik	NR_027986	0.232369	0.232369	0.232369	0.232369	0.232369	0.232369	0	1	0	1	0	1
4930474N05Rik	NM_175008	0.232369	0.232369	0.232369	0.232369	0.232369	0.232369	0	1	0	1	0	1
4930474N09Rik	NR_038130	0.232369	0.232369	0.232369	0.313089	0.232369	0.232369	0	1	0	1	0	1
4930478L05Rik	NR_040569	0.232369	0.400469	0.422508	0.454737	0.338707	0.566798	0	1	2.76637	0.252289	2.76637	0.243684
4930478P22Rik	NR_046060	0.232369	0.232369	0.232369	0.232369	0.232369	0.232369	0	1	0	1	0	1
4930479D17Rik	NR_046277	0.232369	0.319972	0.317302	0.525128	0.564868	0.312807	-0.0618668	0.971898	-2.85985	0.226693	-2.79798	0.234989
4930480E11Rik	NM_001177966	0.232369	0.232369	0.232369	0.232369	0.232369	0.232369	0	1	0	1	0	1
4930480G23Rik	NR_040768	0.232369	0.232369	0.232369	0.232369	0.232369	0.232369	0	1	0	1	0	1
4930480K15Rik	NR_045463	0.240554	0.326516	0.2453	0.261865	0.277036	0.253981	0	1	0	1	0	1
4930480M12Rik	NR_046278	0.232369	0.232369	0.232369	0.232369	0.232369	0.232369	0	1	0	1	0	1
4930481A15Rik	NR_027938	0.965054	0.232369	1.69544	4.74193	0.67264	0.232369	-2.4709	0.0411186	-1.61283	0.123212	0.858063	0.575881
4930483J18Rik	NR_015603	0.232369	0.285128	0.232369	0.320526	0.232369	0.232369	0	1	0	1	0	1
4930483K19Rik	NR_045354	0.991138	0.459648	0.276439	0.612138	0.749954	0.691487	-0.958919	0.5325	-0.990529	0.51817	-0.0316095	0.985557
4930483O08Rik	NR_046279	0.232369	0.251318	0.425269	0.410472	0.28631	0.728247	0	1	2.76637	0.252289	2.76637	0.243684
4930486F22Rik	NR_038024	0.232369	0.232369	0.232369	0.232369	0.232369	0.232369	0	1	0	1	0	1
4930486I03Rik	NR_045734	0.232369	0.232369	0.232369	0.232369	0.232369	0.232369	0	1	0	1	0	1
4930486L24Rik	NM_178098	1.44764	1.31689	0.894404	1.37337	1.60448	0.859369	0.480664	0.695439	-0.100718	0.939944	-0.581382	0.634538
4930487D11Rik	NR_046191	0.232369	0.232369	0.232369	0.374405	0.232369	0.544575	0	1	2.76637	0.252289	2.76637	0.243684
4930487H11Rik	NR_040601	0.232369	0.436228	0.29825	0.232369	0.232369	0.232369	0	1	0	1	0	1
4930488B22Rik	NR_040627	0.232369	0.232369	0.232369	0.24529	0.232369	0.232369	0	1	0	1	0	1
4930488L21Rik	NR_026888	0.232369	0.232369	0.232369	0.232369	0.232369	0.232369	0	1	0	1	0	1
4930500F04Rik	NR_045758	0.232369	0.232369	0.232369	0.285096	0.232369	0.232369	0	1	0	1	0	1
4930500J02Rik	NR_040323	0.232369	0.232369	0.232369	0.261087	0.232369	0.232369	0	1	0	1	0	1
4930500L23Rik	NR_040701	0.232369	0.232369	0.232369	0.232369	0.232369	0.232369	0	1	0	1	0	1
4930502A04Rik	NR_040737	0.232369	0.232369	0.232369	0.232369	0.232369	0.232369	0	1	0	1	0	1
4930502E09Rik	NR_046281	0.410182	0.658461	0.232369	0.303566	0.394093	0.232369	2.79799	0.247849	0	1	-2.79799	0.234989
4930502E18Rik	NM_029142	0.37948	0.232369	0.277939	0.232369	0.232369	0.318686	0	1	0	1	0	1
4930503B20Rik	NM_029144	0.232369	0.406279	0.232369	0.256585	0.232369	0.285597	0	1	0	1	0	1
4930503E24Rik	NR_028310	0.254064	0.232369	0.232369	0.232369	0.232369	0.232369	0	1	0	1	0	1
4930503H13Rik	NR_033598	0.232369	0.232369	0.232369	0.232369	0.232369	0.232369	0	1	0	1	0	1
4930503L19Rik	NM_172967	8.30711	6.93718	9.11049	9.28337	12.8711	8.39274	0.161027	0.740263	-0.108066	0.830262	-0.269093	0.579268
4930503O07Rik	NR_040477	0.232369	0.232369	0.232369	0.232369	0.232369	0.232369	0	1	0	1	0	1
4930504O13Rik	NM_207527	0.232369	0.232369	0.232369	0.232369	0.232369	0.232369	0	1	0	1	0	1
4930505A04Rik	NM_001100394	0.232369	0.232369	0.232369	0.232369	0.232369	0.232369	0	1	0	1	0	1
4930505G20Rik	NR_045761	0.232369	0.232369	0.232369	0.232369	0.232369	0.232369	0	1	0	1	0	1
4930506M07Rik	NM_001114312	0.232385	0.232386	0.232384	0.323438	0.393262	0.368606	0	1	0	1	0	1
4930507D05Rik	NR_027926	1.02012	0.562714	1.01018	1.17863	0.724945	1.22901	-0.0665565	0.96033	-0.100718	0.939944	-0.0341618	0.979572
4930509E16Rik	NR_045735	0.232369	0.327517	0.232369	0.331736	0.774076	0.363419	2.79798	0.247849	0	1	-2.79798	0.234989
4930509J09Rik	NR_040547	0.232369	0.232369	0.232369	0.262044	0.232369	0.232369	0	1	0	1	0	1
4930509K18Rik	NR_040663	0.232369	0.232369	0.232369	0.232369	0.232369	0.232369	0	1	0	1	0	1
4930511A02Rik	NR_045966	0.232369	0.232369	0.232369	0.232369	0.232369	0.232369	0	1	0	1	0	1
4930511E03Rik	NR_040761	0.232369	0.232369	0.232369	0.232369	0.232369	0.232369	0	1	0	1	0	1
4930511M06Rik	NR_027944	7.30106	8.25056	7.80505	10.6893	9.37642	6.81439	-0.153012	0.758404	-0.368408	0.47169	-0.215397	0.677962
4930512B01Rik	NR_033573	0.232369	0.270952	0.269776	0.312957	0.378813	0.338652	0	1	0	1	0	1
4930513D17Rik	NR_045416	0.232369	0.232369	0.232369	0.232369	0.232369	0.232369	0	1	0	1	0	1
4930513N10Rik	NR_015574	1.04287	0.991184	1.07315	1.23615	1.53527	1.36045	0.480664	0.695439	-0.100718	0.939944	-0.581382	0.634538
4930513O06Rik	NM_029174	0.232369	0.232369	0.232369	0.232369	0.232369	0.232369	0	1	0	1	0	1
4930515B02Rik	NR_040654	0.232369	0.232369	0.232369	0.232369	0.232369	0.232369	0	1	0	1	0	1
4930515G01Rik	NR_027872	0.793836	0.770545	1.23243	1.61873	0.657922	0.973608	-0.615494	0.615505	-0.649656	0.595584	-0.0341618	0.979572
4930515G16Rik	NR_003100	0.232369	0.232369	0.232369	0.232369	0.232369	0.232369	0	1	0	1	0	1
4930515L03Rik	NR_040632	0.232369	0.232369	0.232369	0.232369	0.232369	0.232369	0	1	0	1	0	1
4930515L19Rik	NR_045440	0.232369	0.232369	0.232369	0.232369	0.232369	0.232369	0	1	0	1	0	1
4930517E11Rik	NR_040611	0.232369	0.232369	0.232369	0.232369	0.232369	0.232369	0	1	0	1	0	1
4930518P08Rik	NR_045364	0.232369	0.232369	0.232369	0.232369	0.232369	0.232369	0	1	0	1	0	1
4930519D14Rik	NR_045975	0.232369	0.232369	0.232369	0.232369	0.232369	0.232369	0	1	0	1	0	1
4930519F09Rik	NR_033601	1.58032	2.33623	2.06995	3.28356	1.98004	1.89665	-0.379972	0.685199	-0.415525	0.657333	-0.0355535	0.971212
4930519F16Rik	NM_029170	0.232369	0.232369	0.232369	0.232369	0.232369	0.232369	0	1	0	1	0	1
4930519F24Rik	NR_040763	0.232369	0.232369	0.232369	0.232369	0.232369	0.232369	0	1	0	1	0	1
4930519G04Rik	NM_026263	2.31816	2.462	2.00993	3.1707	2.28022	2.59013	-0.379972	0.685199	-0.105494	0.905721	0.274478	0.769506
4930519H02Rik	NR_045974	0.360609	0.293829	0.232369	0.309391	0.349006	0.232369	0	1	0	1	0	1
4930520O04Rik	NR_040384	0.397467	0.232378	0.232369	0.60037	1.03336	1.21538	-0.0618668	0.971898	-0.0934763	0.957471	-0.0316095	0.985557
4930520P13Rik	NR_036596	0.232369	0.232369	0.232369	0.232369	0.232369	0.232369	0	1	0	1	0	1
4930521E06Rik	NR_040602	0.232369	0.232369	0.232369	0.232369	0.232369	0.232369	0	1	0	1	0	1
4930522H14Rik	NM_001199090	0.232369	0.232369	0.232369	0.232369	0.232369	0.232369	0	1	0	1	0	1
4930522O17Rik	NR_040665	0.232369	0.232369	0.232369	0.232369	0.232369	0.232369	0	1	0	1	0	1
4930523C07Rik	NM_001162896	29.6615	37.5197	27.9221	22.8483	30.1603	23.7295	0.286716	0.320301	-0.136361	0.654623	-0.423077	0.143799
4930523O13Rik	NR_040451	0.232369	0.27529	0.232369	0.232369	0.232369	0.232369	0	1	0	1	0	1
4930524B15Rik	NM_026262	0.232369	0.392903	0.232369	0.277076	0.232369	0.232369	0	1	0	1	0	1
4930524C18Rik	NR_045661	0.232369	0.232369	0.232369	0.232369	0.232369	0.232369	0	1	0	1	0	1
4930524N10Rik	NM_001256259	0.232369	0.232369	0.232369	0.232369	0.232369	0.232369	0	1	0	1	0	1
4930524O05Rik	NR_045316	0.232369	0.232369	0.232369	0.232369	0.232369	0.232369	0	1	0	1	0	1
4930524O08Rik	NR_040735	0.232369	0.232369	0.232369	0.232369	0.232369	0.232369	0	1	0	1	0	1
4930525D18Rik	NR_040738	0.232369	0.488957	0.232369	0.312758	0.232369	0.291269	0	1	0	1	0	1
4930525G20Rik	NR_045194	0.285177	0.232369	0.330518	0.440292	0.328429	0.240115	0	1	0	1	0	1
4930526I15Rik	NR_015516	0.232369	0.232369	0.232369	0.232369	0.232369	0.232369	0	1	0	1	0	1
4930526L06Rik	NR_045317	0.412471	0.462544	0.511318	0.304483	0.341573	0.338044	0	1	2.76624	0.252305	2.76624	0.243701
4930527F14Rik	NR_045809	0.232369	0.232369	0.232369	0.232369	0.232369	0.232369	0	1	0	1	0	1
4930527G23Rik	NR_045395	0.232369	0.232369	0.232369	0.232369	0.232369	0.232369	0	1	0	1	0	1
4930528A17Rik	NR_028384	0.360076	0.354778	0.232369	0.395999	0.418211	0.322287	0	1	0	1	0	1
4930528D03Rik	NR_045977	1.28155	1.09058	1.46762	1.63164	1.48078	0.937073	-0.615494	0.615505	-0.649656	0.595584	-0.0341618	0.979572
4930528P14Rik	NR_040516	0.232369	0.232369	0.232369	0.232369	0.232369	0.232369	0	1	0	1	0	1
4930529C04Rik	NR_033593	1.46187	1.48849	1.59388	1.32604	1.37071	1.60606	-0.0665565	0.96033	0.840901	0.465914	0.907458	0.42995
4930529K09Rik	NR_040457	0.232369	0.232369	0.232369	0.232369	0.232369	0.232369	0	1	0	1	0	1
4930529L06Rik	NR_040537	0.232369	0.232369	0.232369	0.232369	0.232369	0.232369	0	1	0	1	0	1
4930533B01Rik	NR_040614	0.232369	0.232369	0.232369	0.232369	0.232369	0.232369	0	1	0	1	0	1
4930533P14Rik	NR_040478	0.232369	0.232369	0.232369	0.232369	0.232369	0.232369	0	1	0	1	0	1
4930538K18Rik	NM_029198	0.496151	0.665809	0.232369	0.307811	0.369463	0.365032	2.79799	0.247849	0	1	-2.79799	0.234989
4930539C22Rik	NR_040600	0.232369	0.232369	0.232369	0.232369	0.232369	0.232369	0	1	0	1	0	1
4930539E08Rik	NM_172450	1.36781	1.71914	1.89333	1.59047	1.82244	1.91673	0.327517	0.755888	0.291964	0.781633	-0.0355535	0.971212
4930539J05Rik	NR_030689	18.1216	14.9757	10.176	11.7467	15.4386	10.0912	-0.0716543	0.853853	-0.689346	0.105593	-0.617691	0.147243
4930539M17Rik	NR_040597	0.232369	0.232369	0.232369	0.232369	0.232369	0.232369	0	1	0	1	0	1
4930539N22Rik	NR_040598	0.232369	0.232369	0.232369	0.277306	0.232369	0.232369	0	1	0	1	0	1
4930540M03Rik	NR_040746	0.232369	0.232369	0.232369	0.232369	0.232369	0.232369	0	1	0	1	0	1
4930542C21Rik	NR_040565	0.232369	0.232369	0.232369	0.232369	0.232369	0.232369	0	1	0	1	0	1
4930542D17Rik	NR_040566	0.232369	0.232369	0.232369	0.232369	0.232369	0.232369	0	1	0	1	0	1
4930543E12Rik	NR_045978	0.232369	0.232369	0.232369	0.248407	0.232369	0.232369	0	1	0	1	0	1
4930544D05Rik	NM_001145537	0.232369	0.232369	0.232369	0.232369	0.232369	0.232369	0	1	0	1	0	1
4930544G11Rik	NM_001161773	0.232369	0.232369	0.232369	0.232369	0.232369	0.232369	0	1	0	1	0	1
4930544M13Rik	NR_045976	0.232369	0.232369	0.232369	0.232369	0.232369	0.232369	0	1	0	1	0	1
4930545E07Rik	NR_045374	0.232369	0.232369	0.232369	0.232369	0.232369	0.232369	0	1	0	1	0	1
4930545H06Rik	NR_045357	0.232369	0.232369	0.232369	0.371235	0.232369	0.308678	0	1	0	1	0	1
4930545L23Rik	NR_040517	0.232369	0.232369	0.232369	0.240904	0.232369	0.232369	0	1	0	1	0	1
4930546C10Rik	NR_038051	0.232369	0.232369	0.382829	0.232369	0.232369	0.232369	0	1	0	1	0	1
4930546K05Rik	NR_040754	0.232369	0.274608	0.232369	0.232369	0.232369	0.245297	0	1	0	1	0	1
4930547E08Rik	NR_040514	0.232369	0.3717	0.232369	0.232369	0.232369	0.232369	0	1	0	1	0	1
4930547E14Rik	NR_040564	0.232369	0.232369	0.232369	0.232369	0.232369	0.232369	0	1	0	1	0	1
4930548G14Rik	NR_045811	0.232369	0.232369	0.232369	0.232369	0.232369	0.232369	0	1	0	1	0	1
4930548H24Rik	NM_026296	0.232369	0.309157	0.232369	0.376716	0.450957	0.232369	0	1	0	1	0	1
4930548J01Rik	NR_045462	0.232369	0.232369	0.232369	0.306808	0.232369	0.232369	0	1	0	1	0	1
4930548K13Rik	NR_040656	0.232369	0.232369	0.232369	0.232369	0.232369	0.232369	0	1	0	1	0	1
4930549C01Rik	NM_026300	0.232369	0.232369	0.232369	0.232369	0.232369	0.232369	0	1	0	1	0	1
4930549G23Rik	NR_045376	4.40147	5.85196	5.19638	5.70987	4.02424	4.70435	-0.0708322	0.91263	-0.107274	0.868002	-0.036442	0.954954
4930550C14Rik	NM_029247	0.232369	0.414192	0.232369	0.232369	0.577426	0.274107	2.79798	0.247849	0	1	-2.79798	0.234989
4930550L24Rik	NM_023774	0.232369	0.232369	0.232369	0.261046	0.232369	0.232369	0	1	0	1	0	1
4930552N02Rik	NR_040661	0.232369	0.232369	0.232369	0.232369	0.232369	0.232369	0	1	0	1	0	1
4930552P12Rik	NR_045318	0.232369	0.232369	0.232369	0.394973	0.232369	0.307614	0	1	0	1	0	1
4930553E22Rik	NR_040567	0.232369	0.232369	0.232369	0.232369	0.232369	0.232369	0	1	0	1	0	1
4930554C24Rik	NR_040739	0.232369	0.232369	0.232369	0.232369	0.232369	0.232369	0	1	0	1	0	1
4930555B11Rik	NR_040633	0.232369	0.232369	0.232369	0.232369	0.232369	0.232369	0	1	0	1	0	1
4930556C24Rik	NR_040506	0.232369	0.232369	0.232369	0.26027	0.232369	0.232369	0	1	0	1	0	1
4930556G01Rik	NR_040655	0.232369	0.232369	0.232369	0.232369	0.232369	0.232369	0	1	0	1	0	1
4930556J02Rik	NR_045714	0.232369	0.232369	0.232369	0.232369	0.232369	0.232369	0	1	0	1	0	1
4930556M19Rik	NR_045065	0.398857	0.340647	0.791756	0.607898	0.436176	0.37707	-2.85985	0.230944	-0.093614	0.957418	2.76624	0.243701
4930556N09Rik	NR_045358	0.232369	0.232369	0.232369	0.232369	0.232369	0.232369	0	1	0	1	0	1
4930557A04Rik	NM_029229	0.232369	0.232369	0.232369	0.345748	0.232369	0.232369	0	1	0	1	0	1
4930557J02Rik	NR_040703	0.232369	0.232369	0.232369	0.254889	0.232369	0.28187	0	1	0	1	0	1
4930558C23Rik	NR_015490	0.232369	0.232369	0.232369	0.232369	0.232369	0.232369	0	1	0	1	0	1
4930558G05Rik	NR_045441	0.232369	0.232369	0.232369	0.232369	0.232369	0.232369	0	1	0	1	0	1
4930558J18Rik	NR_037999	0.232369	0.334006	0.355542	0.614483	0.473471	0.232369	-2.85985	0.230944	-2.85985	0.226693	0	1
4930558K02Rik	NM_001204904	0.232369	0.232369	0.232369	0.232369	0.232369	0.232369	0	1	0	1	0	1
4930562C15Rik	NM_001252142	4.77375	5.02695	3.86653	8.80241	5.20423	4.15532	-0.549752	0.356654	-0.902025	0.15067	-0.352274	0.604145
4930562F07Rik	NR_038030	28.0898	28.6873	27.7478	17.5508	23.7184	20.622	0.131858	0.673504	-0.0183001	0.954136	-0.150158	0.626583
4930563D23Rik	NM_029252	0.232369	0.232369	0.232369	0.232369	0.232369	0.232369	0	1	0	1	0	1
4930563E18Rik	NR_045379	0.232369	0.232369	0.232369	0.232369	0.232369	0.232369	0	1	0	1	0	1
4930563E22Rik	NM_001163728	0.452967	0.307885	0.364156	0.304924	0.318356	0.329445	0	1	0	1	0	1
4930563F08Rik	NR_040704	0.232369	0.232369	0.232369	0.232369	0.232369	0.232369	0	1	0	1	0	1
4930563M20Rik	NR_046193	0.232369	0.232369	0.232369	0.232369	0.232369	0.232369	0	1	0	1	0	1
4930564B18Rik	NM_029230	0.232369	0.232369	0.232369	0.232369	0.232369	0.232369	0	1	0	1	0	1
4930564D02Rik	NM_029228	0.232369	0.232369	0.232369	0.232369	0.232369	0.232369	0	1	0	1	0	1
4930565D16Rik	NR_040752	0.232369	0.232369	0.232369	0.232369	0.330508	0.232369	0	1	0	1	0	1
4930565N06Rik	NR_040476	1.70739	1.60982	1.87402	2.46612	2.72256	2.0059	0.241079	0.797218	-0.104728	0.915435	-0.345808	0.71186
4930567H12Rik	NR_015535	0.232369	0.232369	0.232369	0.232369	0.232369	0.232369	0	1	0	1	0	1
4930567J20Rik	NR_040576	0.232369	0.232369	0.232369	0.232369	0.232369	0.232369	0	1	0	1	0	1
4930567K20Rik	NR_046010	0.232369	0.232369	0.232369	0.232369	0.232369	0.232369	0	1	0	1	0	1
4930568D16Rik	NM_029463	0.232369	0.232369	0.232369	0.232369	0.232369	0.232369	0	1	0	1	0	1
4930568E12Rik	NR_040755	0.232369	0.232369	0.232369	0.334353	0.541242	0.232369	2.79798	0.247849	0	1	-2.79798	0.234989
4930568G15Rik	NR_040480	0.232369	0.232369	0.232369	0.232369	0.344599	0.232369	0	1	0	1	0	1
4930570G19Rik	NR_040398	0.232369	0.232369	0.232369	0.232369	0.232369	0.232369	0	1	0	1	0	1
4930571K23Rik	NM_001145759	0.232369	0.256461	0.232369	0.322947	0.232369	0.232369	0	1	0	1	0	1
4930572K03Rik	NR_045371	0.232369	0.232369	0.232369	0.232369	0.232369	0.232369	0	1	0	1	0	1
4930572O13Rik	NR_045718	0.232369	0.232369	0.232369	0.232369	0.232369	0.232369	0	1	0	1	0	1
4930573O16Rik	NR_040620	0.232369	2.08234	0.232369	0.908565	1.11007	0.232369	1.37772	0.331493	-2.85985	0.226693	-4.23757	0.0399315
4930578C19Rik	NM_175228	0.232369	0.232369	0.232369	0.232369	0.232369	0.232369	0	1	0	1	0	1
4930578E11Rik	NR_045391	0.628131	0.450657	0.485089	0.44761	0.423132	0.418513	-2.85986	0.230943	-2.85986	0.226692	0	1
4930578I06Rik	NM_026359	0.232369	0.28901	0.232369	0.232369	0.232369	0.232369	0	1	0	1	0	1
4930578M01Rik	NR_045991	0.232369	0.232369	0.232369	0.232369	0.232369	0.232369	0	1	0	1	0	1
4930578N18Rik	NR_040575	0.232369	0.232369	0.232369	0.232369	0.232369	0.232369	0	1	0	1	0	1
4930579F01Rik	NM_001163386	0.232369	0.232369	0.232369	0.246438	0.232369	0.232369	0	1	0	1	0	1
4930579G18Rik	NR_038053	6.13062	5.75973	4.59392	7.2807	5.55988	4.47573	-0.18505	0.75043	-0.629906	0.310869	-0.444856	0.482543
4930579G24Rik	NM_029482	5.24709	5.26845	5.21045	4.94021	5.54924	5.06831	0.0644874	0.918659	-0.107287	0.867986	-0.171775	0.785411
4930579K19Rik	NR_029444	0.335719	0.232369	0.568521	0.501352	0.608364	0.36881	-0.0618668	0.971898	-0.093614	0.957418	-0.0317472	0.985503
4930581F22Rik	NR_029475	5.22481	4.46227	3.13205	5.77425	3.75953	4.92056	-0.522264	0.432059	-0.558419	0.400633	-0.0361556	0.959719
4930583K01Rik	NR_027879	0.232369	0.232369	0.232369	0.232369	0.363607	0.232369	0	1	0	1	0	1
4930583P06Rik	NR_040612	0.232369	0.232369	0.232369	0.232369	0.232369	0.232369	0	1	0	1	0	1
4930584F24Rik	NR_029445	0.232369	0.232369	0.232369	0.232369	0.232369	0.232369	0	1	0	1	0	1
4930590J08Rik	NM_198668	0.263073	0.247084	0.303702	0.269251	0.316146	0.286415	0	1	0	1	0	1
4930590L20Rik	NR_040604	0.232369	0.232369	0.232369	0.458474	0.232369	0.232369	0	1	0	1	0	1
4930591A17Rik	NM_026596	0.232369	0.232369	0.232369	0.232369	0.232369	0.232369	0	1	0	1	0	1
4930592A05Rik	NR_045070	0.232369	0.232369	0.232369	0.476945	0.232369	0.232369	0	1	0	1	0	1
4930592I03Rik	NR_033307	0.232369	0.232369	0.232369	0.232369	0.346176	0.232369	0	1	0	1	0	1
4930593A02Rik	NR_045167	0.232369	0.232369	0.356414	0.232369	0.232369	0.232369	0	1	0	1	0	1
4930593C16Rik	NR_040753	0.232369	0.232369	0.232369	0.232369	0.232369	0.232369	0	1	0	1	0	1
4930594C11Rik	NR_024017	0.445579	0.659561	0.617048	0.727598	0.71967	0.513779	0.830496	0.590025	0.796334	0.605251	-0.0341618	0.979572
4930595M18Rik	NM_173435	0.232369	0.232369	0.232369	0.232369	0.232369	0.232369	0	1	0	1	0	1
4930596D02Rik	NM_001033766	0.232369	0.232369	0.232369	0.232369	0.232369	0.232369	0	1	0	1	0	1
4930597G03Rik	NR_045736	0.232369	0.232369	0.232369	0.232369	0.232369	0.232369	0	1	0	1	0	1
4930598F16Rik	NR_040479	0.232369	0.569571	0.232369	0.549306	0.872296	0.464586	0.830496	0.590025	-2.85985	0.226693	-3.69035	0.0932513
4930599N23Rik	NR_045813	0.522237	0.510212	0.569087	0.406466	0.759649	0.933946	0.830482	0.59003	0.79632	0.605257	-0.0341618	0.979572
4931402G19Rik	NR_040608	1.3891	1.40589	1.6915	1.56615	1.30252	1.28192	-0.615494	0.615505	-0.103419	0.926565	0.512075	0.675739
4931403E22Rik	NR_045306	1.39371	1.54792	1.21349	1.41602	2.15283	2.09076	0.876455	0.447205	0.445656	0.716553	-0.430799	0.681769
4931403G20Rik	NR_038173	0.264993	0.232369	0.232369	0.232369	0.410585	0.232369	0	1	0	1	0	1
4931406B18Rik	NM_028737	0.347622	0.367901	0.379649	0.364718	0.373912	0.293873	0	1	0	1	0	1
4931406C07Rik	NM_001199485	1.60826	2.10671	1.07407	2.06263	0.232525	2.16959	-1.01218	0.378567	-0.499974	0.634358	0.51221	0.675663
4931406H21Rik	NR_033492	0.232369	0.322323	0.307122	0.328996	0.354306	0.279567	0	1	0	1	0	1
4931406P16Rik	NM_172741	7.52295	8.05842	7.81176	7.07882	7.38803	6.98749	-0.0712356	0.893936	-0.107942	0.839884	-0.0367066	0.945204
4931408C20Rik	NM_001033764	0.232369	0.232369	0.232369	0.237122	0.232369	0.232369	0	1	0	1	0	1
4931408D14Rik	NR_040298	0.232369	0.240109	0.232369	0.264705	0.261749	0.232372	0	1	0	1	0	1
4931409K22Rik	NM_177676	0.232369	0.232369	0.232369	0.232369	0.232369	0.232369	0	1	0	1	0	1
4931414P19Rik	NM_028890	0.746736	1.90867	2.75622	1.45163	1.39258	1.3913	0.480666	0.695438	0.840765	0.465984	0.360099	0.731951
4931417E11Rik	NM_025737	0.232369	0.232369	0.232369	0.232369	0.432393	0.232369	0	1	0	1	0	1
4931419H13Rik	NR_040593	0.232369	0.232369	0.232369	0.232369	0.232369	0.232369	0	1	0	1	0	1
4931420L22Rik	NR_040561	0.232369	0.232369	0.232369	0.232369	0.388702	0.232369	0	1	0	1	0	1
4931423N10Rik	NM_027635	0.44172	0.232369	0.232369	0.232369	0.341174	0.232369	0	1	0	1	0	1
4931428F04Rik	NM_028888	0.232378	0.584118	1.46099	0.57915	0.458002	0.670112	-0.0618648	0.971898	0.796334	0.605251	0.858199	0.575827
4931428L18Rik	NR_033445	0.232369	0.285128	0.232369	0.430723	0.532742	0.280813	2.79798	0.247849	0	1	-2.79798	0.234989
4931429I11Rik	NM_001081121	0.232369	0.232369	0.327742	0.239218	0.294597	0.232369	0	1	0	1	0	1
4931429L15Rik	NM_183104	0.245732	0.296411	0.232369	0.296575	0.378214	0.255891	0	1	0	1	0	1
4931429P17Rik	NR_038004	0.232369	0.232369	0.232369	0.232369	0.232369	0.280063	0	1	0	1	0	1
4931430N09Rik	NR_046053	0.232369	0.232369	0.232369	0.232369	0.277787	0.232369	0	1	0	1	0	1
4931431B13Rik	NR_045183	0.232369	0.232369	0.232369	0.378201	0.563624	0.232369	2.79798	0.247849	0	1	-2.79798	0.234989
4931431C16Rik	NR_045807	0.30979	0.343684	0.322303	0.371869	0.267577	0.368649	0	1	0	1	0	1
4931431F19Rik	NM_027634	0.232369	0.232369	0.232369	0.232369	0.232369	0.232369	0	1	0	1	0	1
4931440F15Rik	NM_176829	1.11799	1.31068	1.16659	1.19396	1.26281	1.50337	-0.0665565	0.96033	0.445656	0.716553	0.512212	0.675662
4931440J10Rik	NR_045503	0.232369	0.232369	0.232369	0.232369	0.232369	0.232369	0	1	0	1	0	1
4931440P22Rik	NR_027955	0.587571	0.345858	0.314891	0.504967	0.609275	0.492886	-0.958919	0.5325	-3.7569	0.0875239	-2.79798	0.234989
4932411E22Rik	NM_172534	0.232369	0.232369	0.232369	0.232369	0.232369	0.232369	0	1	0	1	0	1
4932411N23Rik	NM_177705	0.232369	0.247042	0.232369	0.232369	0.232369	0.232369	0	1	0	1	0	1
4932412D23Rik	NR_040521	0.232369	0.232369	0.232369	0.232369	0.232369	0.232369	0	1	0	1	0	1
4932413F04Rik	NR_040764	0.232369	0.232369	0.232369	0.247687	0.232369	0.232369	0	1	0	1	0	1
4932414J04Rik	NR_028259	0.232369	0.232369	0.232369	0.232369	0.232369	0.232369	0	1	0	1	0	1
4932414N04Rik	NM_183113	0.232369	0.255125	0.258844	0.248719	0.29283	0.253682	0	1	0	1	0	1
4932415M13Rik	NM_001037718	0.232369	0.232369	0.232369	0.265447	0.232369	0.232369	#N/A	#N/A	#N/A	#N/A	#N/A	#N/A
4932416H05Rik	NR_029452	0.639616	0.834163	0.689669	0.517731	0.5719	0.710271	-0.0665565	0.96033	-0.100718	0.939944	-0.0341618	0.979572
4932416K20Rik	NM_001002775	0.232369	0.232369	0.232369	0.304541	0.239015	0.232369	0	1	0	1	0	1
4932418E24Rik	NM_177841	0.232369	0.232369	0.232369	0.265694	0.232369	0.232369	0	1	0	1	0	1
4932429P05Rik	NM_001085511	0.232369	0.232369	0.232369	0.232369	0.232369	0.232369	0	1	0	1	0	1
4932435O22Rik	NR_027643	0.232369	0.232369	0.232369	0.235435	0.232369	0.232369	0	1	0	1	0	1
4932438A13Rik	NM_172679	41.8566	39.4351	36.3006	38.7812	45.6977	38.3627	-0.00248414	0.992174	-0.23881	0.358599	-0.236326	0.35912
4932438H23Rik	NM_001163695	0.254298	0.42169	0.375127	0.390556	0.312214	0.444855	0	1	0	1	0	1
4932441J04Rik	NR_015588	0.232369	0.232369	0.232369	0.232369	0.232369	0.232369	0	1	0	1	0	1
4932443I19Rik	NM_001101519	0.232369	0.232369	0.232369	0.334353	0.232369	0.232369	0	1	0	1	0	1
4932702P03Rik	NR_045182	0.232369	0.232369	0.232369	0.272728	0.232369	0.232369	0	1	0	1	0	1
4933400A11Rik	NR_003635	0.232369	0.232369	0.232369	0.232369	0.232369	0.232369	0	1	0	1	0	1
4933400B14Rik	NR_045432	0.232369	0.232369	0.232369	0.232369	0.232369	0.232369	0	1	0	1	0	1
4933400C23Rik	NR_040770	0.232369	0.232369	0.232369	0.232369	0.232369	0.232369	0	1	0	1	0	1
4933400F21Rik	NR_015540	0.232369	0.30128	0.232369	0.232369	0.310835	0.232369	0	1	0	1	0	1
4933400L20Rik	NR_045730	0.232369	0.232369	0.232369	0.232369	0.232369	0.232369	0	1	0	1	0	1
4933401B06Rik	NR_033580	0.232369	0.232369	0.232369	0.232369	0.232369	0.232369	0	1	0	1	0	1
4933401D09Rik	NR_045431	0.34162	0.316144	0.31359	0.547331	0.391354	0.309292	-2.85985	0.230944	-2.85985	0.226693	0	1
4933401H06Rik	NR_040540	0.232369	0.232369	0.232369	0.232369	0.353938	0.232369	0	1	0	1	0	1
4933402C06Rik	NR_045504	0.232369	0.232369	0.232369	0.232369	0.232369	0.232369	0	1	0	1	0	1
4933402D24Rik	NM_001256158	0.232369	0.383645	0.232369	0.270285	0.40462	0.232369	0	1	0	1	0	1
4933402E13Rik	NM_001199996	0.232369	0.232369	0.232369	0.232369	0.232369	0.232369	0	1	0	1	0	1
4933402J07Rik	NM_177901	0.232369	0.232369	0.232369	0.232369	0.232369	0.232369	0	1	0	1	0	1
4933402J10Rik	NR_040682	0.232369	0.232369	0.232369	0.232369	0.232369	0.232369	0	1	0	1	0	1
4933402J15Rik	NR_046059	0.232369	0.232369	0.232369	0.232369	0.232369	0.232369	0	1	0	1	0	1
4933402N03Rik	NM_173409	0.232369	0.232369	0.232369	0.232369	0.232369	0.232369	0	1	0	1	0	1
4933402N22Rik	NM_001177510	0.232369	0.297296	0.232369	0.257683	0.257012	0.232369	0	1	0	1	0	1
4933402P03Rik	NM_175368	0.232369	0.232369	0.232369	0.232369	0.232369	0.232369	0	1	0	1	0	1
4933403O08Rik	NM_001177389	0.232369	0.232369	0.232369	0.232369	0.232369	0.232369	0	1	0	1	0	1
4933404G15Rik	NR_045920	0.232369	0.232369	0.232369	0.232369	0.232369	0.232369	0	1	0	1	0	1
4933404K08Rik	NR_046038	0.39168	0.346896	0.491453	0.312105	0.304817	0.337529	0	1	0	1	0	1
4933404O12Rik	NR_015555	1.57996	2.3134	3.06569	1.45005	2.52938	1.94808	0.637758	0.5245	0.601846	0.548158	-0.035912	0.967813
4933405D12Rik	NR_046036	1.37909	2.62523	1.42967	2.09452	1.96375	1.44093	0.637773	0.52449	-0.649656	0.595584	-1.28743	0.238333
4933405E24Rik	NR_045506	0.232369	0.232369	0.232369	0.232369	0.333978	0.232369	0	1	0	1	0	1
4933405L10Rik	NM_027655	0.338864	0.232369	0.281852	0.253689	0.329228	0.232369	0	1	0	1	0	1
4933405O20Rik	NM_172901	0.232369	0.232369	0.232369	0.232369	0.232369	0.232369	0	1	0	1	0	1
4933406C10Rik	NR_044986	0.472339	0.6924	0.582804	0.451993	0.85596	0.383228	3.69035	0.102414	2.76624	0.252305	-0.92411	0.54618
4933406D12Rik	NR_040502	0.232369	0.232369	0.232369	0.232369	0.232369	0.232369	0	1	0	1	0	1
4933406G16Rik	NR_046037	0.232369	0.232369	0.232369	0.232369	0.232369	0.232369	0	1	0	1	0	1
4933406I18Rik	NR_029437	0.232369	0.232369	0.232369	0.232369	0.232369	0.232369	0	1	0	1	0	1
4933406J08Rik	NM_028914	0.232369	0.232369	0.232369	0.232369	0.232369	0.232369	0	1	0	1	0	1
4933406J10Rik	NR_046004	0.232369	0.292491	0.465529	0.232369	0.232369	0.232369	0	1	0	1	0	1
4933406K04Rik	NR_015512	0.232369	0.232369	0.232369	0.232369	0.232369	0.232369	0	1	0	1	0	1
4933406M09Rik	NM_173771	0.232369	0.232369	0.232369	0.232369	0.232369	0.232369	0	1	0	1	0	1
4933407E24Rik	NR_045819	0.232369	0.232369	0.232369	0.232369	0.232369	0.232369	0	1	0	1	0	1
4933407G14Rik	NR_045841	0.232369	0.232369	0.232369	0.287988	0.232369	0.232369	0	1	0	1	0	1
4933407I05Rik	NR_040731	0.232369	0.232369	0.232369	0.232369	0.232369	0.232369	0	1	0	1	0	1
4933407K13Rik	NR_029443	2.90418	3.23745	2.83011	2.69974	3.43499	3.1276	-0.0700942	0.931805	-0.106136	0.896873	-0.0360418	0.964866
4933407L21Rik	NR_037692	0.232369	0.580558	0.280594	0.544049	0.232369	0.232369	-0.0618648	0.971898	-2.85985	0.226693	-2.79799	0.234989
4933408B17Rik	NM_177773	0.640983	0.580515	0.527711	0.368712	0.35625	0.532061	-0.0618784	0.971893	0.79632	0.605257	0.858199	0.575827
4933408J17Rik	NR_045810	1.44598	2.10494	2.9281	3.91836	2.70918	3.20227	-0.0697044	0.937646	0.149454	0.861174	0.219159	0.797365
4933408N05Rik	NR_045831	0.700446	0.993388	0.661848	0.955956	1.12693	0.952004	-0.0665565	0.96033	-0.100718	0.939944	-0.0341618	0.979572
4933409G03Rik	NM_177651	0.232369	0.232369	0.232369	0.232369	0.232369	0.232369	0	1	0	1	0	1
4933411E08Rik	NR_045342	0.705921	0.378454	0.384118	0.613775	0.747234	0.505434	-0.958919	0.5325	-0.990529	0.51817	-0.0316095	0.985557
4933411G06Rik	NR_045158	0.232369	0.232369	0.232369	0.232369	0.232369	0.232369	0	1	0	1	0	1
4933411G11Rik	NM_177880	0.307581	0.232369	0.232369	0.232369	0.232369	0.232369	0	1	0	1	0	1
4933411K16Rik	NM_025752	0.232369	0.232369	0.232369	0.281529	0.306814	0.232369	0	1	0	1	0	1
4933412E12Rik	NR_038026	7.33749	10.3133	9.6001	4.60451	8.19577	8.39073	0.507261	0.347506	0.470423	0.383796	-0.036838	0.940173
4933412E24Rik	NM_027668	0.232369	0.232369	0.232369	0.295684	0.232369	0.232369	#N/A	#N/A	#N/A	#N/A	#N/A	#N/A
4933412O06Rik	NR_045507	0.232369	0.232369	0.232369	0.2964	0.232369	0.232369	0	1	0	1	0	1
4933413G19Rik	NM_027697	0.232369	0.232369	0.232369	0.254935	0.232369	0.232369	0	1	0	1	0	1
4933413J09Rik	NR_038005	0.524791	0.291377	0.303881	0.404919	0.316357	0.273006	-2.85986	0.230943	-2.85986	0.226692	0	1
4933413L06Rik	NR_045508	0.232369	0.232369	0.232369	0.423601	0.356478	0.412516	0	1	0	1	0	1
4933415F23Rik	NM_025746	0.232369	0.232369	0.232369	0.232369	0.232369	0.232369	0	1	0	1	0	1
4933416C03Rik	NM_001161855	0.232369	0.232369	0.232369	0.241937	0.232369	0.232369	0	1	0	1	0	1
4933416E03Rik	NR_040498	0.232369	0.232369	0.232369	0.232369	0.232369	0.232369	0	1	0	1	0	1
4933416M06Rik	NR_045846	0.232369	0.232369	0.232369	0.232369	0.232369	0.232369	0	1	0	1	0	1
4933416M07Rik	NR_045840	5.44387	6.08403	4.48734	4.18223	5.04004	4.45874	0.213967	0.741008	-0.273643	0.694479	-0.48761	0.463061
4933417A18Rik	NM_025750	0.232369	0.232369	0.232369	0.232369	0.232369	0.232369	0	1	0	1	0	1
4933417D19Rik	NR_045849	0.949266	0.461422	0.45444	1.03611	1.18868	0.484752	-0.958919	0.5325	-3.7569	0.0875239	-2.79798	0.234989
4933417E11Rik	NR_040454	0.232369	0.232369	0.232369	0.232369	0.232369	0.232369	0	1	0	1	0	1
4933417G07Rik	NR_033592	0.232369	0.232369	0.232369	0.232369	0.232369	0.232369	0	1	0	1	0	1
4933417O13Rik	NR_045842	0.232369	0.232369	0.232369	0.232369	0.232369	0.232369	0	1	0	1	0	1
4933421O10Rik	NR_036602	1.17649	2.0221	1.46905	2.22474	2.17502	1.45384	0.327517	0.755888	-0.649656	0.595584	-0.977173	0.394611
4933422A05Rik	NR_040715	0.274893	0.517691	0.390441	0.28345	0.309722	0.307222	2.79799	0.247849	0	1	-2.79799	0.234989
4933422H20Rik	NM_001033775	0.232369	0.232369	0.232369	0.232369	0.232369	0.232369	0	1	0	1	0	1
4933424G05Rik	NR_045372	0.232369	0.293311	0.232369	0.257826	0.232369	0.260348	0	1	0	1	0	1
4933424G06Rik	NR_040290	0.232369	0.435861	0.232369	0.296123	0.328913	0.325793	0	1	0	1	0	1
4933425L06Rik	NM_025751	0.232369	0.304498	0.232369	0.29263	0.277997	0.232369	0	1	0	1	0	1
4933426M11Rik	NM_178682	20.6503	15.2873	19.8914	20.6799	14.0271	19.2331	-0.603491	0.096964	-0.215138	0.527749	0.388353	0.293671
4933427D06Rik	NM_175017	0.232369	0.232369	0.232369	0.2486	0.232369	0.232369	0	1	0	1	0	1
4933427D14Rik	NM_028963	4.99118	5.02127	5.32747	4.16683	6.03931	5.6114	0.213965	0.74101	0.177538	0.78391	-0.0364271	0.952925
4933427E11Rik	NR_033197	0.232369	0.232369	0.232369	0.25179	0.232369	0.275057	0	1	0	1	0	1
4933427E13Rik	NR_045853	0.232369	0.232369	0.232369	0.247586	0.232369	0.232369	0	1	0	1	0	1
4933427G17Rik	NM_028955	0.3199	0.232369	0.232369	0.302465	0.391591	0.258048	0	1	0	1	0	1
4933427I22Rik	NR_045159	0.232369	0.232369	0.232369	0.232369	0.232369	0.232369	0	1	0	1	0	1
4933428C19Rik	NR_040644	0.232369	0.232369	0.232369	0.232369	0.232369	0.232369	0	1	0	1	0	1
4933429K18Rik	NR_045307	0.232369	0.232369	0.232369	0.232369	0.232369	0.232369	0	1	0	1	0	1
4933429O19Rik	NR_033783	0.232369	0.232369	0.232369	0.232369	0.232369	0.232369	0	1	0	1	0	1
4933430H16Rik	NR_045855	0.232369	0.232369	0.232369	0.248238	0.232369	0.232369	0	1	0	1	0	1
4933430I17Rik	NM_177607	0.325443	0.529747	0.491852	0.369017	0.232369	0.423508	2.79799	0.247849	0	1	-2.79799	0.234989
4933430M04Rik	NR_045857	0.232369	0.232369	0.232369	0.232369	0.232369	0.232369	0	1	0	1	0	1
4933430N04Rik	NR_045854	0.232369	0.232369	0.232369	0.232369	0.232369	0.232369	0	1	0	1	0	1
4933431E20Rik	NR_015459	0.399381	0.406097	0.489106	0.451072	0.439008	0.492113	0	1	0	1	0	1
4933431G14Rik	NR_045163	0.232369	0.276574	0.232369	0.343189	0.400186	0.232369	0	1	0	1	0	1
4933432G23Rik	NR_040716	0.232369	0.232369	0.232369	0.232369	0.232369	0.232369	0	1	0	1	0	1
4933432I03Rik	NR_045657	0.232369	0.232369	0.232369	0.232369	0.232369	0.232369	0	1	0	1	0	1
4933432I09Rik	NR_027843	0.457457	0.232393	0.825352	0.232373	0.232373	0.562756	0	1	3.65618	0.105662	3.65618	0.0994149
4933433C11Rik	NM_028961	0.232369	0.232369	0.232369	0.232369	0.232369	0.232369	0	1	0	1	0	1
4933433F19Rik	NR_045856	0.232369	0.232369	0.232369	0.232369	0.232369	0.232369	0	1	0	1	0	1
4933433G15Rik	NR_040719	0.232369	0.232369	0.400268	0.72843	0.326268	0.277801	-2.85985	0.230944	-2.85985	0.226693	0	1
4933433G19Rik	NR_045851	0.861151	2.25963	2.30408	1.49121	1.37615	1.4398	0.480666	0.695438	0.445519	0.716632	-0.0351468	0.974978
4933433H22Rik	NR_045458	0.232369	0.232369	0.232369	0.232369	0.232369	0.232369	0	1	0	1	0	1
4933434E20Rik	NM_025762	34.1248	35.0041	36.2166	35.955	34.3434	33.7427	-0.0925369	0.733297	-0.108866	0.687673	-0.0163286	0.952052
4933436E23Rik	NR_040455	0.232369	0.232369	0.232369	0.232369	0.232369	0.232369	0	1	0	1	0	1
4933436H12Rik	NR_046208	0.232369	0.232369	0.232369	0.232369	0.232369	0.232369	0	1	0	1	0	1
4933436I01Rik	NM_025763	0.232369	0.232369	0.232369	0.232369	0.232369	0.232369	0	1	0	1	0	1
4933438B17Rik	NR_040685	0.232369	0.232369	0.232369	0.232369	0.232369	0.232369	0	1	0	1	0	1
4933438K21Rik	NR_045446	0.232369	0.326974	0.232369	0.381667	0.292215	0.232369	0	1	0	1	0	1
4933439C10Rik	NR_015585	4.3318	3.74074	4.88553	6.24707	6.67736	6.13403	0.0644987	0.918645	0.0280735	0.96454	-0.0364252	0.952927
4933439K11Rik	NR_040558	0.830591	0.232369	0.726528	0.604974	0.595098	0.93438	-0.958919	0.5325	-0.100718	0.939944	0.858201	0.575826
4933440J02Rik	NR_045344	0.232369	0.232369	0.232369	0.232369	0.232369	0.232369	0	1	0	1	0	1
4933440M02Rik	NR_045804	0.232369	0.232369	0.232369	0.259013	0.232369	0.232369	0	1	0	1	0	1
5031414D18Rik	NM_198642	0.672804	0.385883	0.455622	0.617138	0.705785	0.479047	-0.958919	0.5325	-3.7569	0.0875239	-2.79798	0.234989
5031425E22Rik	NR_040469	7.13508	5.50542	5.61683	5.8439	4.98853	5.73689	-0.308784	0.602949	-0.221603	0.703222	0.0871808	0.88537
5031425F14Rik	NR_015558	0.334998	0.265159	0.327742	0.259764	0.419054	0.232369	0	1	0	1	0	1
5031426D15Rik	NR_027890	0.385362	0.401086	0.382651	0.446464	0.359844	0.340002	0	1	0	1	0	1
5031434C07Rik	NR_045986	0.232369	0.232369	0.232369	0.232369	0.232369	0.232369	0	1	0	1	0	1
5031434O11Rik	NR_033624	3.37747	1.05454	5.28075	3.59055	3.35294	2.41328	-0.852581	0.325364	-0.10674	0.888649	0.745841	0.389883
5031439G07Rik	NM_001033273	4.29107	4.79378	3.53265	4.50645	5.04972	4.03671	0.0786439	0.905408	-0.27363	0.694492	-0.352274	0.604145
5033403H07Rik	NR_040413	0.232369	0.232369	0.232369	0.232369	0.232369	0.232369	0	1	0	1	0	1
5033404E19Rik	NR_033600	0.232369	0.232369	0.232369	0.232369	0.232369	0.232369	0	1	0	1	0	1
5033406O09Rik	NR_029464	0.232369	0.386323	0.590597	0.476755	0.349236	0.571639	0	1	3.65618	0.105662	3.65618	0.0994149
5330411J11Rik	NR_040510	0.232369	0.232369	0.232369	0.259612	0.232369	0.232369	0	1	0	1	0	1
5330413P13Rik	NR_029381	0.232369	0.232369	0.232369	0.232369	0.232369	0.232369	0	1	0	1	0	1
5330417C22Rik	NM_001033304	0.232369	0.247409	0.276115	0.307764	0.260912	0.232369	0	1	0	1	0	1
5330426P16Rik	NR_028300	4.18548	6.84877	5.60153	4.34778	4.9894	6.06676	0.50448	0.439338	0.467938	0.473314	-0.0365421	0.950824
5330434G04Rik	NR_015552	0.232369	0.232369	0.232369	0.232369	0.232369	0.232369	0	1	0	1	0	1
5330439B14Rik	NR_037679	0.232369	0.232369	0.232369	0.232369	0.232369	0.232369	0	1	0	1	0	1
5430401F13Rik	NM_001244628	0.232369	0.232369	0.232369	0.232369	0.232369	0.232369	#N/A	#N/A	#N/A	#N/A	#N/A	#N/A
5430402O13Rik	NR_027892	0.232369	0.997931	0.232643	0.232369	1.68524	0.876746	4.23757	0.0455951	2.76637	0.252289	-1.47119	0.29618
5430403N17Rik	NR_046181	0.232369	0.232369	0.232369	0.24907	0.30824	0.232369	0	1	0	1	0	1
5430405H02Rik	NR_015591	10.088	9.69128	9.81235	8.45077	9.97042	12.6851	0.0792974	0.868598	0.242779	0.60114	0.163482	0.718121
5430416N02Rik	NR_034038	16.7162	12.9169	12.746	15.1526	10.1569	12.4925	-0.545145	0.180306	-0.46255	0.24659	0.0825943	0.847804
5430416O09Rik	NR_033355	0.232369	0.245674	0.242141	0.275642	0.243846	0.232369	0	1	0	1	0	1
5430419D17Rik	NM_175166	0.232369	0.232369	0.232369	0.268373	0.232369	0.232369	0	1	0	1	0	1
5430421F17Rik	NR_040352	0.328211	0.307223	0.406544	0.285754	0.424144	0.338904	0	1	0	1	0	1
5430421N21Rik	NM_001201323	0.232369	0.474255	0.349625	0.299731	0.375819	0.394318	0	1	0	1	0	1
5430427M07Rik	NR_045858	0.232369	0.232369	0.232369	0.232369	0.232369	0.232369	0	1	0	1	0	1
5430427O19Rik	NM_001163539	0.353794	0.284097	0.445513	0.58351	0.428704	0.327363	-2.85985	0.230944	-2.85985	0.226693	0	1
5430428K19Rik	NR_045426	0.232369	0.232369	0.232369	0.232369	0.232369	0.232369	0	1	0	1	0	1
5430434I15Rik	NR_040541	0.232369	0.232369	0.232369	0.232369	0.232369	0.232369	0	1	0	1	0	1
5430435G22Rik	NM_145509	0.422492	0.374108	0.232369	0.409997	0.539782	0.47407	2.79798	0.247849	0	1	-2.79798	0.234989
5430437J10Rik	NR_045274	0.397997	0.297449	0.494335	0.500334	0.318383	0.444012	-2.85985	0.230944	-2.85985	0.226693	0	1
5430440P10Rik	NR_045859	0.292698	0.396213	0.251057	0.469907	0.561595	0.444759	2.79798	0.247849	0	1	-2.79798	0.234989
5530401A14Rik	NR_038010	0.232369	0.232369	0.232369	0.244373	0.232369	0.232369	0	1	0	1	0	1
5730403I07Rik	NR_040378	0.232369	0.309472	0.232369	0.275314	0.232369	0.255968	0	1	0	1	0	1
5730405O15Rik	NR_038158	1.30823	1.05736	0.765597	1.18009	1.40659	0.86363	-0.0665565	0.96033	-0.100718	0.939944	-0.0341618	0.979572
5730408K05Rik	NR_027866	8.11633	4.92287	9.58007	11.5533	15.0681	9.32465	-0.0714067	0.878658	-0.181554	0.701208	-0.110147	0.815895
5730409E04Rik	NM_001013755	0.295247	0.542521	0.690532	0.232392	0.840776	0.607136	3.69035	0.102414	3.65618	0.105662	-0.0341618	0.979572
5730412P04Rik	NR_045424	0.232369	0.232369	0.232369	0.232369	0.232369	0.232369	0	1	0	1	0	1
5730416F02Rik	NR_033596	0.31294	0.232369	0.269806	0.232369	0.232369	0.303282	0	1	0	1	0	1
5730420D15Rik	NR_045339	0.232369	0.232369	0.232369	0.355697	0.232369	0.232369	0	1	0	1	0	1
5730422E09Rik	NR_015478	0.232369	0.263445	0.443271	0.440074	0.468269	0.346507	0	1	0	1	0	1
5730435O14Rik	NR_045341	0.232369	0.232369	0.232369	0.232369	0.232369	0.232369	0	1	0	1	0	1
5730455P16Rik	NM_027472	2.8482	3.363	3.97354	3.73884	3.88294	3.47129	-0.0703556	0.926484	-0.106605	0.888785	-0.0362499	0.962049
5730457N03Rik	NR_038163	0.232369	0.232369	0.232369	0.246834	0.232369	0.232369	0	1	0	1	0	1
5730460C07Rik	NR_045801	0.232369	0.232369	0.232369	0.232369	0.232369	0.232369	0	1	0	1	0	1
5730480H06Rik	NR_045500	0.840322	1.67387	1.89755	1.32139	0.872619	0.90825	0.480666	0.695438	0.445519	0.716632	-0.0351468	0.974978
5730508B09Rik	NM_027482	4.67947	3.21956	5.79687	4.4246	5.07329	10.8649	-0.237355	0.733412	0.79796	0.173165	1.03532	0.0850584
5730522E02Rik	NR_027973	0.232369	0.232369	0.232369	0.232369	0.232369	0.232369	0	1	0	1	0	1
5730559C18Rik	NM_028872	0.232369	0.349383	0.280989	0.253318	0.264092	0.232369	0	1	0	1	0	1
5830403L16Rik	NM_178243	0.232369	0.361903	0.232369	0.286479	0.232369	0.232369	0	1	0	1	0	1
5830411N06Rik	NM_001128145	0.570168	0.87976	0.232369	0.612558	0.982876	0.232369	-0.0665565	0.96033	-3.7569	0.0875239	-3.69035	0.0932513
5830415F09Rik	NM_029086	7.03427	5.85044	4.56966	4.53495	4.51023	4.40381	-0.194772	0.747465	-0.515907	0.415382	-0.321135	0.6194
5830416I19Rik	NR_045384	0.272755	0.425923	0.251134	1.4654	0.416028	0.285686	-2.85985	0.230944	-2.85985	0.226693	0	1
5830416P10Rik	NR_028427	1.15571	0.982536	1.11546	2.15252	1.25228	0.973526	-0.615494	0.615505	-0.649656	0.595584	-0.0341618	0.979572
5830417I10Rik	NR_028359	8.39269	4.72445	4.35338	12.0644	8.06624	4.66556	-0.686434	0.183734	-1.2451	0.0266531	-0.558664	0.368902
5830418K08Rik	NM_176976	5.44086	5.77514	7.06081	7.24428	6.57352	6.64531	0.0429188	0.941212	0.111909	0.844925	0.0689898	0.902144
5830418P13Rik	NR_040466	0.356453	0.232369	0.393805	0.282053	0.367797	0.25421	0	1	0	1	0	1
[truncated: 19,985 more rows]

## Sheet: Naive CD4 T cell +IL-7
Cell Type	Naïve CD4+ CD44low CD25- cells
Culture Conditions	20 ng/ml mouse IL-7 (18 hours)
[truncated: 21,247 more rows]

## Sheet: Effector CD4 T cell +IL-2
Cell Type	Naïve CD4+ CD44low CD25- cells
[truncated: 20,024 more rows]

[truncated: 2 more sheets: STAT5A Retrovirus, Induced Treg Cells]
